# Supplementary material for: Hexaaqua­copper(II) dichloride bis­(hexa­methyl­enetetra­mine) tetra­hydrate
Source: Acta Crystallogr Sect E Struct Rep Online. 2008 Jul 12;64(Pt 8):m1024. doi: 10.1107/S1600536808020916 (PMC2961946; doi:10.1107/S1600536808020916)
Supplement: Supplementary file 2 [file e-64-m1024-Isup2.hkl]

# 
# h,k,l, Fc-squared, Fo-squared, sigma(Fo-squared) and status flag 
# 
data_I
_shelx_title ' D in P-1' 
_shelx_refln_list_code          4 
_shelx_F_calc_maximum       94.50 
_exptl_crystal_F_000       315.00 
_reflns_d_resolution_high  0.8257 
 
loop_ 
 _symmetry_equiv_pos_as_xyz 
 'x, y, z' 
 '-x, -y, -z' 
 
_cell_length_a     9.3213 
_cell_length_b     9.3923 
_cell_length_c     9.4261 
_cell_angle_alpha 119.523 
_cell_angle_beta   94.153 
_cell_angle_gamma 101.065 
 
_shelx_F_squared_multiplier     1.000 
 
loop_ 
 _refln_index_h 
 _refln_index_k 
 _refln_index_l 
 _refln_F_squared_calc 
 _refln_F_squared_meas 
 _refln_F_squared_sigma 
 _refln_observed_status 
   2   0   0     1255.01     1483.89     14.89 o 
   3   0   0     1089.65     1029.52     12.94 o 
   4   0   0     3118.87     3655.56     42.64 o 
   5   0   0      456.85      464.85     11.77 o 
   6   0   0     1839.68     1918.44     24.67 o 
   7   0   0      579.86      593.64     13.24 o 
   8   0   0       43.73       49.34      4.93 o 
   9   0   0      140.83      144.82      9.79 o 
  10   0   0       76.09       85.84     13.03 o 
 -10   1   0        0.95        3.99      5.10 o 
  -9   1   0      183.46      183.78     10.63 o 
  -8   1   0      154.35      141.87      7.39 o 
  -7   1   0       27.22       26.11      5.67 o 
  -6   1   0      208.20      174.43      6.54 o 
  -5   1   0       27.58       24.91      2.80 o 
  -4   1   0        5.66        3.77      2.61 o 
  -3   1   0     1206.73     1234.57     14.31 o 
  -2   1   0     6633.81     6348.66    111.01 o 
  -1   1   0     2461.04     2131.79     32.80 o 
   1   1   0      369.74      335.42      6.35 o 
   2   1   0      111.43      162.73      3.74 o 
   3   1   0      108.35      129.49      3.95 o 
   4   1   0     1743.43     1833.92     27.18 o 
   5   1   0      528.50      581.13     11.21 o 
   6   1   0       67.27       58.96      4.32 o 
   7   1   0      199.90      196.30      9.59 o 
   8   1   0       86.02       92.00     10.52 o 
   9   1   0       16.52        5.35      4.38 o 
  10   1   0       17.19       24.11      8.60 o 
 -11   2   0        6.83       12.82     11.39 o 
 -10   2   0        9.62        7.70      4.49 o 
  -9   2   0       77.20       64.25     15.46 o 
  -8   2   0      298.39      313.50     12.84 o 
  -7   2   0       46.89       52.36      4.58 o 
  -6   2   0      347.35      330.29      8.82 o 
  -5   2   0     1295.39     1320.91     17.85 o 
  -4   2   0       83.18       92.09      3.84 o 
  -3   2   0      624.57      601.79      8.68 o 
  -2   2   0     2015.35     2074.98     25.72 o 
  -1   2   0     1193.68     1380.65     13.82 o 
   0   2   0     1634.40     1670.73     15.95 o 
   1   2   0     2885.39     2778.90     49.57 o 
   2   2   0       36.01       26.14      2.80 o 
   3   2   0      987.90     1055.92     13.39 o 
   4   2   0      714.69      700.19     11.33 o 
   5   2   0       59.90       59.53      5.44 o 
   6   2   0       40.51       42.32      5.31 o 
   7   2   0      118.27      108.09      8.67 o 
   8   2   0       54.34       55.41      7.03 o 
   9   2   0        1.13       -5.81      4.86 o 
  10   2   0       24.65       29.13      9.64 o 
 -11   3   0       68.65       66.09      9.17 o 
 -10   3   0       14.25        7.73      4.53 o 
  -9   3   0        8.18       13.94      5.54 o 
  -8   3   0       95.11      112.70      8.95 o 
  -7   3   0        0.72        1.95      2.52 o 
  -6   3   0      575.89      558.21     11.53 o 
  -5   3   0     2589.12     2640.78     28.38 o 
  -4   3   0      670.58      636.14     10.00 o 
  -3   3   0        7.64        4.39      1.23 o 
  -2   3   0      160.71      126.74      4.39 o 
  -1   3   0        5.45       10.09      1.45 o 
   0   3   0      108.93      133.26      3.92 o 
   1   3   0     1215.54     1234.92     14.03 o 
   2   3   0     1568.56     1569.32     23.77 o 
   3   3   0       97.36       90.56      3.69 o 
   4   3   0      271.64      272.06     10.04 o 
   5   3   0      445.31      446.08     13.91 o 
   6   3   0      100.00      129.90     10.74 o 
   7   3   0       12.29        8.52      5.75 o 
   8   3   0       34.11       40.85     10.14 o 
   9   3   0       15.99       20.44      8.57 o 
 -11   4   0        3.37        1.50      6.86 o 
 -10   4   0       42.72       49.44      7.66 o 
  -9   4   0        6.76        1.60      3.36 o 
  -8   4   0      364.24      366.61     14.86 o 
  -7   4   0     1089.17     1133.58     25.61 o 
  -6   4   0        0.66        1.06      2.41 o 
  -5   4   0      101.27      103.96     13.26 o 
  -4   4   0      148.84      147.34      4.54 o 
  -3   4   0      167.72      211.49      4.15 o 
  -2   4   0      480.61      501.38     18.79 o 
  -1   4   0     1901.96     1842.59     20.48 o 
   0   4   0      837.57      836.93     12.06 o 
   1   4   0       69.47       68.38      9.23 o 
   2   4   0      299.91      279.42      9.55 o 
   3   4   0      386.78      392.67     21.06 o 
   4   4   0       16.31        4.75      6.94 o 
   5   4   0      223.66      225.42     10.69 o 
   6   4   0      115.60      140.14      9.64 o 
   7   4   0       11.70        6.65      5.95 o 
   8   4   0       13.61       14.91      7.55 o 
 -10   5   0       80.70       68.49      9.16 o 
  -9   5   0       75.50       71.18     25.55 o 
  -8   5   0       50.59       49.47      7.19 o 
  -7   5   0       56.57       53.48      7.02 o 
  -6   5   0       18.30       20.64      4.24 o 
  -5   5   0        8.63        8.89      3.10 o 
  -4   5   0      340.20      326.88     11.67 o 
  -3   5   0      836.96      896.55     13.55 o 
  -2   5   0      359.60      364.30      8.37 o 
  -1   5   0     1245.35     1230.99     16.94 o 
   0   5   0      768.20      751.72     14.03 o 
   1   5   0       18.10       18.64      3.30 o 
   2   5   0       53.82       52.30      5.30 o 
   3   5   0       74.46       66.94      6.33 o 
   4   5   0        0.45        2.03      3.47 o 
   5   5   0        6.17        2.27      3.30 o 
   6   5   0      202.09      192.79     18.90 o 
   7   5   0       94.33      104.07     15.75 o 
 -10   6   0       96.46      100.88     11.41 o 
  -9   6   0      128.27      142.48     13.52 o 
  -8   6   0       21.20       26.75      6.90 o 
  -7   6   0       61.30       67.34      8.11 o 
  -6   6   0       10.03        7.59      3.78 o 
  -5   6   0       12.78        8.16      4.46 o 
  -4   6   0       57.27       71.89     11.93 o 
  -3   6   0     1087.72     1060.17     36.98 o 
  -2   6   0     1086.23     1091.58     21.97 o 
  -1   6   0      177.00      173.54      6.45 o 
   0   6   0      521.33      508.54     20.09 o 
   1   6   0       19.81       23.74      4.22 o 
   2   6   0      251.18      208.37     14.63 o 
   3   6   0      110.98      102.95      8.20 o 
   4   6   0      178.64      201.78     11.16 o 
   5   6   0       15.95       25.26      8.24 o 
   6   6   0      145.75      115.41     16.44 o 
  -9   7   0       81.73       78.73     10.12 o 
  -8   7   0       24.55       35.18      7.32 o 
  -7   7   0        4.18        8.91      4.55 o 
  -6   7   0      227.36      251.38     13.32 o 
  -5   7   0      120.71      128.46      9.75 o 
  -4   7   0       24.43       19.76      4.59 o 
  -3   7   0      273.50      259.73     11.48 o 
  -2   7   0      144.18      129.03     12.36 o 
  -1   7   0       14.76       13.06      5.50 o 
   0   7   0       67.58       87.29      7.25 o 
   1   7   0      141.54      139.42     11.86 o 
   2   7   0       48.52       62.20      7.24 o 
   3   7   0       27.93       24.09      5.60 o 
   4   7   0      122.39      126.21     10.27 o 
   5   7   0       41.59       47.03     12.11 o 
  -8   8   0      111.71      122.54     12.07 o 
  -7   8   0       61.04       60.29     13.03 o 
  -6   8   0       25.95       33.03      6.51 o 
  -5   8   0       79.53       65.25      8.15 o 
  -4   8   0        0.53        1.22      3.02 o 
  -3   8   0        0.99        0.85      4.37 o 
  -2   8   0      244.13      230.73     16.49 o 
  -1   8   0       45.71       51.59      9.85 o 
   0   8   0       40.40       65.96     10.69 o 
   1   8   0      349.06      339.63     14.38 o 
   2   8   0       50.00       52.28     15.34 o 
   3   8   0       16.38       12.37     14.75 o 
   4   8   0       61.60       69.71     14.11 o 
  -7   9   0       68.12       64.32      9.62 o 
  -6   9   0       19.17       17.72      5.78 o 
  -5   9   0      118.56      149.92     16.57 o 
  -4   9   0        1.60        2.17      5.21 o 
  -3   9   0       17.77       15.93      7.08 o 
  -2   9   0       91.83       68.58     12.25 o 
  -1   9   0      186.76      178.45     16.90 o 
   0   9   0       14.43       16.41      7.67 o 
   1   9   0       53.77       58.03     11.39 o 
   0 -10   1        9.93       19.56      8.47 o 
   1 -10   1        1.13       -1.32      5.36 o 
   2 -10   1       75.98      104.46     14.84 o 
   3 -10   1       51.57       74.07     13.18 o 
   4 -10   1       85.97       79.98     13.62 o 
   5 -10   1      149.22      165.47     17.71 o 
  -3  -9   1       99.60       77.99     14.54 o 
  -2  -9   1       67.72       55.34     11.93 o 
  -1  -9   1       50.45       51.29      7.33 o 
   0  -9   1       61.35       63.48     10.83 o 
   1  -9   1        2.85        8.28      5.32 o 
   2  -9   1        0.60        5.39      5.33 o 
   4  -9   1       41.68       42.12      7.42 o 
   5  -9   1        3.16        7.35      4.18 o 
   6  -9   1      159.48      177.09     12.86 o 
   7  -9   1       29.75       31.21      6.99 o 
  -4  -8   1      100.51      117.14     16.74 o 
  -3  -8   1      177.37      179.36     18.53 o 
  -2  -8   1        5.08        2.55      3.34 o 
  -1  -8   1        4.83        3.90      3.96 o 
   0  -8   1      180.28      227.97     11.13 o 
   1  -8   1       11.70       11.14      5.72 o 
   2  -8   1      257.97      246.48     16.50 o 
   3  -8   1      567.91      565.24     17.66 o 
   4  -8   1       27.64       35.10      6.10 o 
   5  -8   1        4.46        5.41      3.70 o 
   6  -8   1       31.25       40.83      6.76 o 
   7  -8   1       21.30       26.88     11.21 o 
   8  -8   1       34.56       38.67      9.44 o 
   9  -8   1       68.24       72.42     10.35 o 
  -6  -7   1      104.19      114.18     17.42 o 
  -5  -7   1       81.77       84.87     14.80 o 
  -4  -7   1       21.42       13.43      6.92 o 
  -3  -7   1       15.01       24.42      7.37 o 
  -2  -7   1      349.48      348.98     13.35 o 
  -1  -7   1        7.12        9.85      4.62 o 
   0  -7   1      301.85      318.29     12.80 o 
   1  -7   1     1690.78     1691.31     24.22 o 
   2  -7   1       14.28       14.82      3.66 o 
   3  -7   1       50.57       51.17      7.99 o 
   4  -7   1      389.49      379.22     14.14 o 
   5  -7   1       17.44        9.67      3.59 o 
   6  -7   1       11.66        5.52      4.01 o 
   7  -7   1      555.40      584.84     20.40 o 
   8  -7   1       73.94       69.68     15.15 o 
   9  -7   1        5.84        5.31      5.32 o 
  10  -7   1       66.52       79.71     10.88 o 
  -7  -6   1       26.09       26.09     10.15 o 
  -6  -6   1        8.76       11.83      7.34 o 
  -5  -6   1      143.37      138.88     16.23 o 
  -4  -6   1       48.21       62.72     13.13 o 
  -3  -6   1       38.68       44.45      6.78 o 
  -2  -6   1      205.07      186.07      8.81 o 
  -1  -6   1       31.59       29.35      4.04 o 
   0  -6   1       10.03        7.16      1.86 o 
   1  -6   1      270.82      263.70      8.71 o 
   2  -6   1      809.16      823.11     19.20 o 
   3  -6   1      543.91      573.24     15.60 o 
   4  -6   1      314.33      319.88     12.03 o 
   5  -6   1      178.81      188.03     23.08 o 
   6  -6   1        4.62        4.15      3.00 o 
   7  -6   1        0.61       -1.28      2.76 o 
   8  -6   1       95.43       92.07      9.52 o 
   9  -6   1       68.85       74.61     10.95 o 
  10  -6   1       55.67       46.67      8.05 o 
  -8  -5   1       32.81       32.16     10.48 o 
  -7  -5   1       23.90       35.96     10.35 o 
  -6  -5   1       39.06       41.82     10.16 o 
  -5  -5   1      222.52      221.07     17.97 o 
  -4  -5   1      150.70      160.22     10.36 o 
  -3  -5   1       17.89       21.96      3.69 o 
  -2  -5   1      293.01      277.58      9.77 o 
  -1  -5   1      395.82      390.95      8.36 o 
   0  -5   1        2.97        4.94      1.35 o 
   1  -5   1     1976.84     2049.82     23.41 o 
   2  -5   1     1595.88     1622.43     25.64 o 
   3  -5   1        6.91        7.38      1.41 o 
   4  -5   1      311.92      310.89      8.33 o 
   5  -5   1      102.71      104.49     10.50 o 
   6  -5   1        1.14       -1.16      2.42 o 
   7  -5   1       49.10       41.08      6.26 o 
   8  -5   1      142.63      137.69     13.90 o 
   9  -5   1       83.97      101.22     10.02 o 
  10  -5   1       18.51       21.56      9.31 o 
  -9  -4   1       16.27        2.71      6.38 o 
  -8  -4   1       33.29       25.79      8.84 o 
  -7  -4   1      196.63      188.42     17.72 o 
  -6  -4   1        3.46       -1.06      3.91 o 
  -5  -4   1      401.27      444.37     13.92 o 
  -4  -4   1     1503.93     1520.57     26.20 o 
  -3  -4   1        5.27        5.97      1.49 o 
  -2  -4   1        1.47       -0.10      0.93 o 
  -1  -4   1      588.84      546.31      9.18 o 
   0  -4   1        2.30        6.58      3.31 o 
   1  -4   1       10.24        4.63      1.21 o 
   2  -4   1     3205.25     3199.78     36.81 o 
   3  -4   1     1418.73     1433.42     17.70 o 
   4  -4   1       24.24       20.22      2.39 o 
   5  -4   1      437.50      447.40      9.80 o 
   6  -4   1      166.99      148.34      6.35 o 
   7  -4   1        0.58       -3.23      4.07 o 
   8  -4   1      109.89      122.83      9.50 o 
   9  -4   1       88.36       85.20     19.61 o 
  10  -4   1       17.42       24.75      6.25 o 
  11  -4   1       10.42       12.05      5.31 o 
  -9  -3   1       23.91       28.86      9.21 o 
  -8  -3   1        5.07        3.33      4.76 o 
  -7  -3   1      171.24      213.12     17.59 o 
  -6  -3   1      422.64      443.33     37.75 o 
  -5  -3   1       24.61       18.18      3.74 o 
  -4  -3   1      898.66      935.95     13.92 o 
  -3  -3   1      917.57      923.28     13.76 o 
  -2  -3   1       27.22       34.25      2.24 o 
  -1  -3   1      286.28      241.77      5.11 o 
   0  -3   1      319.00      330.03      6.08 o 
   1  -3   1      142.41      122.52      3.61 o 
   2  -3   1      479.18      446.14     11.18 o 
   3  -3   1     1242.32     1195.75     14.93 o 
   4  -3   1     1284.43     1285.31     16.70 o 
   5  -3   1      125.06      116.84      5.19 o 
   6  -3   1      365.33      343.84     14.53 o 
   7  -3   1      204.78      196.82     10.84 o 
   8  -3   1        5.52        2.12      2.96 o 
   9  -3   1       62.18       67.25      7.92 o 
  10  -3   1       49.49       49.22      7.41 o 
  11  -3   1        2.35        5.29      4.90 o 
 -10  -2   1       43.21       61.91     12.75 o 
  -9  -2   1       25.86       23.16      8.08 o 
  -8  -2   1        0.41        6.75      5.15 o 
  -7  -2   1      172.52      207.57      9.80 o 
  -6  -2   1      404.37      433.32     10.41 o 
  -5  -2   1      272.96      281.44      7.60 o 
  -4  -2   1      337.06      351.75      7.66 o 
  -3  -2   1      387.84      362.02      6.96 o 
  -2  -2   1        2.06        1.53      0.89 o 
  -1  -2   1        7.11       -1.07      0.72 o 
   0  -2   1     3859.72     3881.65     31.94 o 
   1  -2   1     2751.06     2709.53     20.17 o 
   2  -2   1      374.06      372.06      9.93 o 
   3  -2   1     1383.35     1405.87     16.28 o 
   4  -2   1      201.96      176.51      5.51 o 
   5  -2   1       23.68       27.92      2.96 o 
   6  -2   1      277.10      270.95      9.29 o 
   7  -2   1      430.16      440.84     11.46 o 
   8  -2   1       61.01       63.79      6.74 o 
   9  -2   1       36.19       42.58      7.52 o 
  10  -2   1       69.30       77.27     25.87 o 
  11  -2   1        1.91       11.77      7.51 o 
 -10  -1   1       11.21       13.34      7.49 o 
  -9  -1   1      189.05      219.50     17.77 o 
  -8  -1   1       33.15       34.48      4.31 o 
  -7  -1   1        9.48        6.96      2.30 o 
  -6  -1   1      285.96      272.62     14.93 o 
  -5  -1   1       33.31       55.70      3.72 o 
  -4  -1   1       15.19        8.47      1.63 o 
  -3  -1   1     1859.53     1952.61     19.95 o 
  -2  -1   1     3316.46     3369.14     28.70 o 
  -1  -1   1     5776.75     5353.03     52.28 o 
   0  -1   1       25.05       13.57      1.73 o 
   1  -1   1      294.78      275.12      5.41 o 
   2  -1   1      102.15       82.56      5.40 o 
   3  -1   1     1600.04     1826.82     19.57 o 
   4  -1   1     1281.91     1380.76     17.50 o 
   5  -1   1      976.87     1069.10     16.24 o 
   6  -1   1        9.55       10.53      2.32 o 
   7  -1   1      530.74      538.62     12.74 o 
   8  -1   1      250.73      247.18      9.26 o 
   9  -1   1        0.72        0.71      3.13 o 
  10  -1   1       38.58       31.57      6.29 o 
  -9   0   1       46.13       43.23      8.30 o 
  -8   0   1      187.58      206.29      8.23 o 
  -7   0   1       31.96       38.02      3.97 o 
  -6   0   1       52.45       45.03      4.10 o 
  -5   0   1     1920.85     1955.02     22.90 o 
  -4   0   1      353.41      372.08      9.04 o 
  -3   0   1      466.15      562.67      8.40 o 
  -2   0   1      638.65      636.83      7.79 o 
  -1   0   1        1.59        4.62      1.48 o 
   0   0   1       54.30       37.58      2.17 o 
   1   0   1     8930.31     7573.85    196.45 o 
   2   0   1     3246.72     3146.57     43.96 o 
   3   0   1       61.59       47.75      3.81 o 
   4   0   1       17.60       11.07      1.92 o 
   5   0   1        5.40        1.13      1.37 o 
   6   0   1        8.79        5.97      3.31 o 
   7   0   1      196.62      212.08      8.43 o 
   8   0   1      293.61      282.45     15.82 o 
   9   0   1       30.78       50.62      7.71 o 
  10   0   1        9.53       14.24      5.57 o 
 -11   1   1       50.68       31.72     10.37 o 
 -10   1   1        6.82        6.19      6.36 o 
  -9   1   1       22.34       26.00      8.54 o 
  -8   1   1      129.54      135.90      7.65 o 
  -7   1   1      112.12      132.20      6.40 o 
  -6   1   1      422.35      433.52      9.91 o 
  -5   1   1      402.09      372.22      8.28 o 
  -4   1   1      297.88      262.49      8.15 o 
  -3   1   1       51.73       47.47      2.63 o 
  -2   1   1        1.57        0.96      1.03 o 
  -1   1   1     5004.51     4411.87    132.96 o 
   0   1   1     1734.47     1653.26     34.50 o 
   1   1   1      513.67      503.77     12.41 o 
   2   1   1     3298.28     3271.03     60.50 o 
   3   1   1       99.93      149.89      4.37 o 
   4   1   1       29.11       37.02      2.92 o 
   5   1   1      925.76      945.88     15.18 o 
   6   1   1       49.74       61.54      6.27 o 
   7   1   1       59.44       61.45      6.86 o 
   8   1   1      230.47      243.10     29.68 o 
   9   1   1       21.97       20.43      5.31 o 
  10   1   1        3.99        0.61      5.63 o 
 -11   2   1        2.27       -0.71      5.94 o 
 -10   2   1       18.85       27.32     12.92 o 
  -9   2   1       16.17        7.09      4.00 o 
  -8   2   1      114.83      116.03     14.14 o 
  -7   2   1     2535.23     2486.69     64.74 o 
  -6   2   1      516.06      506.86     10.48 o 
  -5   2   1       38.22       28.67      2.58 o 
  -4   2   1     1652.21     1580.13     24.78 o 
  -3   2   1     1251.69     1482.25     22.39 o 
  -2   2   1     3398.58     3468.47     39.52 o 
  -1   2   1     3883.95     3648.03     61.94 o 
   0   2   1     1355.78     1432.48     15.74 o 
   1   2   1        2.92        0.57      1.11 o 
   2   2   1     3943.61     4001.53     46.76 o 
   3   2   1     1645.92     1527.16     24.94 o 
   4   2   1       30.37       27.55      4.08 o 
   5   2   1      291.87      291.88     11.53 o 
   6   2   1      267.41      300.43     18.99 o 
   7   2   1       73.10       57.62      8.06 o 
   8   2   1        4.49        4.45      3.78 o 
   9   2   1       73.18       74.05     13.49 o 
 -11   3   1       23.69       29.09      6.68 o 
 -10   3   1       70.60       63.06      8.46 o 
  -9   3   1      256.15      250.61     13.04 o 
  -8   3   1      127.57      127.67      9.26 o 
  -7   3   1        0.97        0.42      2.79 o 
  -6   3   1      340.68      329.19     18.91 o 
  -5   3   1       29.12       21.87      3.77 o 
  -4   3   1        2.04        7.38      2.50 o 
  -3   3   1     3186.01     3322.29     41.64 o 
  -2   3   1      282.70      282.88     15.76 o 
  -1   3   1        4.23       10.05      1.52 o 
   0   3   1     2375.36     2334.30     23.49 o 
   1   3   1      768.60      735.28     15.06 o 
   2   3   1      401.80      410.10     11.69 o 
   3   3   1      849.32      839.08     18.46 o 
   4   3   1      145.18      148.72      8.38 o 
   5   3   1       25.78       36.44      5.42 o 
   6   3   1        2.81        1.88      4.14 o 
   7   3   1      133.76      156.04     10.81 o 
   8   3   1       63.11       69.96      8.91 o 
   9   3   1       43.90       27.88      9.26 o 
 -11   4   1        0.18        2.38      8.27 o 
 -10   4   1       11.23       22.60      6.09 o 
  -9   4   1       13.53       16.04      5.01 o 
  -8   4   1       95.58       97.10      8.91 o 
  -7   4   1      300.72      298.32     13.00 o 
  -6   4   1     1230.52     1188.26     25.57 o 
  -5   4   1      141.90      150.58      8.54 o 
  -4   4   1      626.30      645.23     16.35 o 
  -3   4   1      442.97      386.86     11.83 o 
  -2   4   1      142.13      205.42      5.61 o 
  -1   4   1      159.83      143.50      6.26 o 
   0   4   1     1382.04     1331.95     18.58 o 
   1   4   1      180.31      179.66      7.77 o 
   2   4   1        5.52        4.69      2.32 o 
   3   4   1      209.27      203.67      9.33 o 
   4   4   1       11.65       15.20      3.69 o 
   5   4   1       39.32       50.23      7.17 o 
   6   4   1      449.60      448.03     16.91 o 
   7   4   1       80.33       98.58      9.75 o 
   8   4   1        3.50        1.19      5.74 o 
 -10   5   1        1.39        1.43      4.31 o 
  -9   5   1       78.86       67.80      8.78 o 
  -8   5   1      159.88      148.39     21.09 o 
  -7   5   1        2.40        3.89      3.21 o 
  -6   5   1      246.06      226.89     11.59 o 
  -5   5   1      442.26      416.23     14.54 o 
  -4   5   1       80.68       90.23     14.58 o 
  -3   5   1      529.48      535.15     15.03 o 
  -2   5   1     1399.26     1365.06     24.41 o 
  -1   5   1       14.97       12.86      2.30 o 
   0   5   1      158.63      161.20      7.62 o 
   1   5   1      311.89      324.01     11.57 o 
   2   5   1        0.73        1.68      2.25 o 
   3   5   1        0.71        0.70      2.57 o 
   4   5   1      322.86      312.60     13.30 o 
   5   5   1      192.56      173.99     13.11 o 
   6   5   1        0.47       -2.24      3.27 o 
   7   5   1       49.81       54.49     12.41 o 
 -10   6   1        4.14        9.23      5.12 o 
  -9   6   1       25.47       30.23      6.84 o 
  -8   6   1      223.93      233.94     29.44 o 
  -7   6   1       51.65       66.73      8.27 o 
  -6   6   1       19.89       29.45      6.59 o 
  -5   6   1      212.88      205.59     22.42 o 
  -4   6   1      107.55      105.99      8.29 o 
  -3   6   1       19.53       20.09      4.42 o 
  -2   6   1      530.95      529.20     15.26 o 
  -1   6   1      351.96      349.89     18.35 o 
   0   6   1        4.74        5.13      2.64 o 
   1   6   1       67.10       75.54      7.05 o 
   2   6   1      111.03      104.47      8.37 o 
   3   6   1       23.66       28.94      9.54 o 
   4   6   1      112.64      108.35      9.38 o 
   5   6   1      108.79      103.04     10.00 o 
   6   6   1       25.48       36.91     10.66 o 
  -9   7   1       33.31       26.56      6.99 o 
  -8   7   1      108.55      117.67     12.75 o 
  -7   7   1       82.01       75.89      9.27 o 
  -6   7   1        4.62       -0.52      3.52 o 
  -5   7   1       53.51       38.64     11.49 o 
  -4   7   1       44.24       53.48      6.93 o 
  -3   7   1        6.83        2.98      4.25 o 
  -2   7   1       36.45       42.62      9.22 o 
  -1   7   1      217.14      235.05     16.79 o 
   0   7   1      246.64      243.91     16.59 o 
   1   7   1      108.56      118.04     11.66 o 
   2   7   1      237.02      221.23     14.48 o 
   3   7   1       39.72       40.61      6.65 o 
   4   7   1       23.04       18.86      7.54 o 
  -8   8   1       66.60       84.69     10.85 o 
  -7   8   1      157.19      141.58     12.39 o 
  -6   8   1        7.41       12.65      5.35 o 
  -5   8   1       18.21       11.40      5.72 o 
  -4   8   1       48.70       46.27     10.41 o 
  -3   8   1       21.89       35.28      8.85 o 
  -2   8   1       39.80       32.62      8.57 o 
  -1   8   1      427.09      410.55     23.10 o 
   0   8   1      178.41      182.61     16.74 o 
   1   8   1        9.56        8.03      6.25 o 
   2   8   1       10.94        0.72      5.92 o 
  -5   9   1       17.69       21.25      9.27 o 
  -4   9   1       25.94       35.34      9.93 o 
  -3   9   1       71.61       68.92     13.15 o 
  -2   9   1       12.72       15.12      7.22 o 
  -1   9   1       13.72       13.96      7.79 o 
   0   9   1      126.37       79.04     13.57 o 
   1 -10   2       14.94       24.46      8.20 o 
   2 -10   2        0.56       -2.22      5.13 o 
   4 -10   2       78.35       82.59     12.63 o 
   5 -10   2       98.50      114.87     10.92 o 
   6 -10   2       60.75       60.58     19.16 o 
  -3  -9   2       60.25       56.56     13.02 o 
  -2  -9   2      165.09      149.61     16.99 o 
  -1  -9   2       59.88       90.98     13.18 o 
   0  -9   2       19.40       25.34      5.46 o 
   1  -9   2      137.63      145.83     13.76 o 
   2  -9   2        1.06        9.78      5.50 o 
   3  -9   2        8.94        2.20      3.20 o 
   4  -9   2      244.42      244.81     12.95 o 
   5  -9   2       86.54       90.30      9.39 o 
   6  -9   2       17.51       16.43      5.31 o 
   7  -9   2      158.91      156.52     12.71 o 
   8  -9   2       21.82       18.15      5.98 o 
  -5  -8   2       89.15       97.44     16.15 o 
  -4  -8   2       37.11       43.80     10.94 o 
  -3  -8   2      183.91      189.21     18.13 o 
  -2  -8   2      432.10      364.56     22.01 o 
  -1  -8   2       15.96       17.06      7.38 o 
   0  -8   2       20.05       14.44      4.08 o 
   1  -8   2       28.09       20.72      4.21 o 
   2  -8   2        3.64        7.12      3.24 o 
   3  -8   2      278.43      280.72     12.81 o 
   4  -8   2      377.54      364.89     14.40 o 
   5  -8   2      540.95      539.78     18.36 o 
   6  -8   2      145.46      159.28     30.78 o 
   7  -8   2        6.41        2.55      3.82 o 
   8  -8   2       15.41       10.78      5.03 o 
   9  -8   2       19.41       12.70      5.64 o 
  -6  -7   2        9.17       14.08      8.58 o 
  -5  -7   2       71.11       70.37     13.60 o 
  -4  -7   2      220.18      225.84     19.44 o 
  -3  -7   2        3.72       -2.07      3.81 o 
  -2  -7   2       30.27       28.85      4.58 o 
  -1  -7   2      227.87      224.77     10.18 o 
   0  -7   2       73.49       84.85      6.47 o 
   1  -7   2      472.48      497.72     11.37 o 
   2  -7   2     2168.54     2163.72     32.83 o 
   3  -7   2      240.89      233.02      6.49 o 
   4  -7   2        4.69        3.72      3.02 o 
   5  -7   2       28.06       25.78      7.41 o 
   6  -7   2       12.27       11.70      5.97 o 
   7  -7   2        7.69        7.62      3.96 o 
   8  -7   2      234.68      232.21     14.32 o 
   9  -7   2      117.06      114.01     11.60 o 
  10  -7   2       17.11       20.96      6.76 o 
  -7  -6   2       74.21       74.77     13.97 o 
  -6  -6   2        5.58        3.47      5.32 o 
  -5  -6   2       34.92       47.70     10.48 o 
  -4  -6   2       74.30       62.76     10.76 o 
  -3  -6   2       19.88       16.59      5.04 o 
  -2  -6   2      158.43      153.92     10.45 o 
  -1  -6   2      568.08      554.45     11.14 o 
   0  -6   2      887.97      903.76     14.68 o 
   1  -6   2      156.75      169.62      6.03 o 
   2  -6   2       64.96       61.95      4.55 o 
   3  -6   2      331.72      304.93      6.83 o 
   4  -6   2       12.40       13.51      2.43 o 
   5  -6   2       51.60       56.39      6.44 o 
   6  -6   2      503.04      529.88     24.79 o 
   7  -6   2       23.97       25.55      5.46 o 
   8  -6   2       44.45       33.79      6.23 o 
   9  -6   2      129.33      126.81     11.41 o 
  10  -6   2       19.21       15.04      5.59 o 
  -8  -5   2        8.06        4.13      7.24 o 
  -7  -5   2       69.93       71.02     13.36 o 
  -6  -5   2      308.60      304.95     21.08 o 
  -5  -5   2       29.92       38.45      8.88 o 
  -4  -5   2        2.86        5.74      4.37 o 
  -3  -5   2     1277.51     1313.30     20.48 o 
  -2  -5   2        1.52        0.24      1.05 o 
  -1  -5   2       39.43       30.00      4.08 o 
   0  -5   2     2797.92     2697.89     28.16 o 
   1  -5   2       80.95       69.65      3.78 o 
   2  -5   2        2.68        2.04      1.15 o 
   3  -5   2     2018.69     2060.68     24.23 o 
   4  -5   2      486.94      511.95     10.80 o 
   5  -5   2        5.16        5.89      1.95 o 
   6  -5   2      198.25      218.09     12.68 o 
   7  -5   2       83.68       85.08      9.52 o 
   8  -5   2       26.08       23.73      5.38 o 
   9  -5   2       88.15       96.63     20.38 o 
  10  -5   2      154.70      176.71     13.12 o 
  -9  -4   2       27.05       23.66      9.80 o 
  -8  -4   2        1.04        4.90      5.82 o 
  -7  -4   2        5.24        0.67      4.50 o 
  -6  -4   2        4.32        1.31      3.75 o 
  -5  -4   2      508.77      509.17     23.52 o 
  -4  -4   2      942.84     1004.43     15.12 o 
  -3  -4   2     1019.99     1040.98     14.52 o 
  -2  -4   2     1512.70     1592.53     19.27 o 
  -1  -4   2      287.01      370.90      7.23 o 
   0  -4   2     1048.45     1283.92     20.56 o 
   1  -4   2      378.39      353.31      7.24 o 
   2  -4   2      360.91      359.30      6.31 o 
   3  -4   2     1702.40     1729.54     20.72 o 
   4  -4   2     1679.21     1633.32     20.81 o 
   5  -4   2      107.31      116.83      5.46 o 
   6  -4   2        9.98       11.60      2.55 o 
   7  -4   2       12.12       13.99      3.10 o 
   8  -4   2      116.73      126.93     11.68 o 
   9  -4   2       81.09       86.70      9.11 o 
  10  -4   2       23.41       12.13      4.95 o 
 -10  -3   2        3.51        0.47      6.23 o 
  -9  -3   2        5.50        3.43      5.21 o 
  -8  -3   2       23.60       42.84      9.19 o 
  -7  -3   2        0.32        8.66      5.11 o 
  -6  -3   2      989.10      973.95     21.12 o 
  -5  -3   2     1824.20     1888.30     23.16 o 
  -4  -3   2        9.35       11.57      1.88 o 
  -3  -3   2      586.00      558.92     11.56 o 
  -2  -3   2       49.39       38.28      2.27 o 
  -1  -3   2     3998.23     4326.66     36.96 o 
   0  -3   2      220.95      223.48      4.87 o 
   1  -3   2     3734.83     3736.53     28.32 o 
   2  -3   2      289.12      286.97      6.34 o 
   3  -3   2     1860.81     1793.03     20.52 o 
   4  -3   2     2445.71     2364.48     26.38 o 
   5  -3   2       60.87       53.88      5.42 o 
   6  -3   2       16.63       20.66      3.04 o 
   7  -3   2      291.61      257.52      8.93 o 
   8  -3   2        0.75        1.16      2.25 o 
   9  -3   2        9.53        2.57      2.67 o 
  10  -3   2       49.35       50.34      7.72 o 
 -10  -2   2        1.67        5.88      6.23 o 
  -9  -2   2        9.85       -3.37      4.64 o 
  -8  -2   2      247.89      262.60     17.98 o 
  -7  -2   2       36.24       40.70      5.48 o 
  -6  -2   2       17.49       15.64      2.61 o 
  -5  -2   2     1427.58     1431.89     18.77 o 
  -4  -2   2      966.52     1032.44     14.37 o 
  -3  -2   2      350.55      410.82     10.65 o 
  -2  -2   2     2914.09     2937.57     34.45 o 
  -1  -2   2     1106.38     1111.93     16.35 o 
   0  -2   2     1966.61     2193.94     24.13 o 
   1  -2   2     3417.73     3194.57     43.77 o 
   2  -2   2     3228.54     3092.96     31.83 o 
   3  -2   2       58.07       48.51      3.06 o 
   4  -2   2      522.94      556.19     10.89 o 
   5  -2   2      446.42      455.10     10.21 o 
   6  -2   2       24.53       26.32      3.38 o 
   7  -2   2        1.95        1.19      1.92 o 
   8  -2   2      192.83      187.89      8.66 o 
   9  -2   2      108.81      118.43      7.76 o 
  10  -2   2        1.47        3.63      5.39 o 
  -9  -1   2        0.36       -1.67      3.28 o 
  -8  -1   2       93.90      101.47     11.23 o 
  -7  -1   2      296.73      307.63      9.31 o 
  -6  -1   2        0.73        2.81      1.71 o 
  -5  -1   2       60.48       50.60      3.42 o 
  -4  -1   2      704.77      635.66     10.11 o 
  -3  -1   2      538.46      528.39      7.95 o 
  -2  -1   2      534.26      546.32     10.23 o 
  -1  -1   2     3900.43     3703.79     43.93 o 
   0  -1   2     3640.23     3240.35     62.70 o 
   1  -1   2        2.04        2.54      1.25 o 
   2  -1   2      229.90      214.63      5.12 o 
   3  -1   2      357.39      296.41      6.72 o 
   4  -1   2       10.41       10.96      1.96 o 
   5  -1   2      273.03      269.79     11.97 o 
   6  -1   2      495.73      545.80     12.31 o 
   7  -1   2      135.64      136.08      7.00 o 
   8  -1   2       73.55       77.99     10.31 o 
   9  -1   2       70.40       87.58      8.75 o 
  10  -1   2       16.22       17.69      5.51 o 
 -10   0   2       87.12       95.36     14.38 o 
  -9   0   2       20.09       17.60      7.38 o 
  -8   0   2        9.87       13.46      3.19 o 
  -7   0   2      179.49      187.08      7.05 o 
  -6   0   2        1.66        0.37      1.41 o 
  -5   0   2      146.01      145.13      6.76 o 
  -4   0   2     2737.90     2733.43     26.87 o 
  -3   0   2      365.56      343.06      6.25 o 
  -2   0   2     1017.93      959.79     10.88 o 
  -1   0   2     2201.19     2084.83     19.09 o 
   0   0   2       46.11       66.64      3.11 o 
   1   0   2      421.50      400.35      6.42 o 
   2   0   2      419.67      423.87      7.34 o 
   3   0   2      309.71      261.78      7.84 o 
   4   0   2      298.63      290.46      7.34 o 
   5   0   2       33.04       27.76      3.11 o 
   6   0   2      348.36      369.51     13.29 o 
   7   0   2      159.96      191.95     10.74 o 
   8   0   2       34.12       32.01      5.56 o 
   9   0   2      124.67      115.60     12.60 o 
  10   0   2        8.73       10.35      5.24 o 
 -11   1   2        1.19       11.64      8.29 o 
 -10   1   2      146.34      104.56     14.66 o 
  -9   1   2       72.90       92.81      8.32 o 
  -8   1   2       14.75       16.33      4.30 o 
  -7   1   2      282.94      278.88     11.00 o 
  -6   1   2      385.59      386.92      9.01 o 
  -5   1   2       80.69       78.25      3.81 o 
  -4   1   2      198.38      189.08      4.90 o 
  -3   1   2     1236.04     1209.99     20.80 o 
  -2   1   2       91.04       71.06      4.94 o 
  -1   1   2       86.13      117.90      3.38 o 
   0   1   2     2370.02     2384.19     22.44 o 
   1   1   2     1489.21     1467.98     18.31 o 
   2   1   2      139.91      140.48      7.60 o 
   3   1   2     1483.20     1371.07     19.98 o 
   4   1   2      570.02      594.97     13.20 o 
   5   1   2       16.63       13.12      3.37 o 
   6   1   2       18.45       28.38      5.03 o 
   7   1   2      160.23      176.17     11.01 o 
   8   1   2        8.28        7.27      4.12 o 
   9   1   2       15.08        9.46      4.78 o 
 -11   2   2        5.55       13.41      7.98 o 
 -10   2   2        2.25        1.21      5.46 o 
  -9   2   2       76.50       77.28     17.83 o 
  -8   2   2       23.90       20.69      6.00 o 
  -7   2   2       32.43       36.01      5.23 o 
  -6   2   2     2131.56     2062.49     36.49 o 
  -5   2   2     1160.03     1190.42     22.46 o 
  -4   2   2      323.35      318.19     10.13 o 
  -3   2   2       18.21        6.26      3.79 o 
  -2   2   2      289.65      395.24      9.96 o 
  -1   2   2      125.69      154.12      4.33 o 
   0   2   2      440.82      415.29      7.37 o 
   1   2   2     3981.63     3919.95     46.29 o 
   2   2   2     1000.42      980.48     19.04 o 
   3   2   2       93.04       96.54      6.55 o 
   4   2   2      269.97      270.11     10.98 o 
   5   2   2        8.83        5.12      5.03 o 
   6   2   2       16.10       17.46      4.35 o 
   7   2   2      189.50      196.70     12.05 o 
   8   2   2       20.39       18.75      5.56 o 
   9   2   2       23.82       26.49      6.74 o 
 -11   3   2        0.30       -7.97      5.32 o 
 -10   3   2        0.34       -4.30      3.71 o 
  -9   3   2       18.57       19.58      6.06 o 
  -8   3   2      625.55      646.05     19.55 o 
  -7   3   2      530.20      553.62     17.20 o 
  -6   3   2      127.88      123.27      8.29 o 
  -5   3   2      570.83      570.63     15.65 o 
  -4   3   2      150.25      196.16      8.68 o 
  -3   3   2      483.47      556.78     30.35 o 
  -2   3   2     1273.69     1264.51     15.61 o 
  -1   3   2      482.63      461.18      8.72 o 
   0   3   2      189.03      192.69      5.35 o 
   1   3   2     1649.90     1674.98     55.97 o 
   2   3   2      391.54      403.69     12.60 o 
   3   3   2        4.14        0.91      2.23 o 
   4   3   2      371.85      378.72     13.75 o 
   5   3   2      218.71      233.87     20.95 o 
   6   3   2       41.05       30.59      5.98 o 
   7   3   2        4.80        5.56      8.32 o 
   8   3   2       38.41       36.84      7.35 o 
 -10   4   2        0.25        1.14      4.58 o 
  -9   4   2       19.05        7.82      6.07 o 
  -8   4   2      101.48       86.93     11.38 o 
  -7   4   2        1.67       -0.58      2.93 o 
  -6   4   2       25.67       25.43      4.96 o 
  -5   4   2      603.35      620.00     17.41 o 
  -4   4   2     1050.26     1046.69     37.85 o 
  -3   4   2      185.80      231.37      9.65 o 
  -2   4   2      369.23      359.74      8.06 o 
  -1   4   2      688.47      674.28     11.79 o 
   0   4   2      108.28      141.86      7.01 o 
   1   4   2       87.37       90.21      6.56 o 
   2   4   2      776.42      764.10     19.02 o 
   3   4   2        4.71        2.90      2.84 o 
   4   4   2       53.01       49.40      6.57 o 
   5   4   2      146.68      146.73     10.55 o 
   6   4   2       17.95       19.40      8.77 o 
   7   4   2       29.30       32.57      6.81 o 
 -10   5   2       94.85       95.16     10.84 o 
  -9   5   2        0.51        6.86      4.70 o 
  -8   5   2        0.60        3.72      3.85 o 
  -7   5   2      282.52      323.36     18.69 o 
  -6   5   2       80.62       77.74      8.07 o 
  -5   5   2      178.46      169.66     10.31 o 
  -4   5   2     1002.11      931.79     22.06 o 
  -3   5   2      108.22      105.99      7.65 o 
  -2   5   2       32.66       29.14     10.96 o 
  -1   5   2       68.15       75.25      9.88 o 
   0   5   2      109.10      111.26     19.61 o 
   1   5   2       12.15       16.29      3.79 o 
   2   5   2      268.03      292.83     12.57 o 
   3   5   2      335.13      325.89     21.25 o 
   4   5   2       12.27       14.61      4.67 o 
   5   5   2       49.96       46.99     10.81 o 
   6   5   2       67.09       74.77     10.37 o 
  -9   6   2       14.89       13.25      5.71 o 
  -8   6   2        5.23        6.77      4.75 o 
  -7   6   2      181.80      181.76     20.57 o 
  -6   6   2      101.65       97.13      9.31 o 
  -5   6   2       36.86       46.03      6.80 o 
  -4   6   2      252.75      294.40     13.86 o 
  -3   6   2       45.16       75.74     10.79 o 
  -2   6   2        9.37       11.46      5.75 o 
  -1   6   2      701.17      711.15     28.07 o 
   0   6   2      244.87      202.93     15.83 o 
   1   6   2        2.61        3.34      3.07 o 
   2   6   2       73.63       78.39      8.13 o 
   3   6   2        0.77       -3.39      3.08 o 
   4   6   2        2.11        3.49      8.90 o 
   5   6   2       99.97       91.84     10.44 o 
  -8   7   2        4.89        8.58      5.54 o 
  -7   7   2       46.83       49.24      8.31 o 
  -6   7   2      221.67      230.29     18.91 o 
  -5   7   2        0.68        6.33      4.12 o 
  -4   7   2        2.08       10.17      5.77 o 
  -3   7   2      421.23      438.22     23.70 o 
  -2   7   2       77.54       85.24     12.57 o 
  -1   7   2       19.82        7.62      5.60 o 
   0   7   2      200.82      255.14     19.31 o 
   1   7   2       70.42       68.30     11.54 o 
   2   7   2        5.38        5.50      4.73 o 
   3   7   2      214.63      217.82     13.73 o 
  -6   8   2       68.52       56.84     11.97 o 
  -5   8   2       30.44       63.13     12.74 o 
  -4   8   2        5.26        0.17      5.38 o 
  -3   8   2       11.29       10.50      6.38 o 
  -2   8   2       65.57       67.89     12.19 o 
  -1   8   2       98.98       65.23     12.26 o 
   0   8   2       99.72      113.53     15.10 o 
   1   8   2      119.16      111.28     15.13 o 
   3 -11   3       26.42       33.84      9.79 o 
  -2 -10   3      126.20      101.67     15.53 o 
  -1 -10   3       46.45       38.45     10.61 o 
   0 -10   3        4.48        0.68      5.74 o 
   2 -10   3       34.72       48.25     10.04 o 
   3 -10   3        8.29        4.06      4.99 o 
   4 -10   3      108.97      104.06      9.75 o 
   5 -10   3      193.41      195.81     13.04 o 
   6 -10   3       60.07       55.65      8.24 o 
   7 -10   3        7.61        8.24      5.24 o 
  -4  -9   3      214.93      174.53     19.97 o 
  -3  -9   3       43.92       30.47     10.05 o 
  -2  -9   3       10.83        8.13      6.30 o 
  -1  -9   3      147.60      161.38     16.28 o 
   0  -9   3        9.58        6.88      5.49 o 
   1  -9   3       33.43       19.09      4.77 o 
   2  -9   3      458.42      473.04     19.35 o 
   3  -9   3      249.28      221.40     12.35 o 
   4  -9   3       16.43       27.47      5.52 o 
   5  -9   3      234.07      240.84     13.01 o 
   6  -9   3       53.47       54.29      7.69 o 
   7  -9   3        0.28       -0.09      6.29 o 
   8  -9   3       16.95       14.25      6.06 o 
  -5  -8   3        0.22       -0.89      5.62 o 
  -4  -8   3        5.88        1.69      5.28 o 
  -3  -8   3       38.72       70.92     12.54 o 
  -2  -8   3      136.80      172.74     16.23 o 
  -1  -8   3      301.14      280.96     18.24 o 
   0  -8   3      439.06      444.95     15.16 o 
   1  -8   3      138.09      151.90      7.01 o 
   2  -8   3       44.28       31.55      3.82 o 
   3  -8   3        6.69        7.91      2.15 o 
   4  -8   3       95.59       89.75      7.96 o 
   5  -8   3       45.73       48.65      6.70 o 
   6  -8   3      343.64      372.99     18.41 o 
   7  -8   3      189.64      177.64     12.66 o 
   8  -8   3        2.16        3.62      6.63 o 
   9  -8   3       12.23       16.00      6.18 o 
  -7  -7   3       24.33       30.79     10.45 o 
  -6  -7   3       39.49       34.68     10.67 o 
  -5  -7   3       15.49       19.62      7.84 o 
  -4  -7   3       28.62       22.62      7.88 o 
  -3  -7   3      623.90      605.74     27.91 o 
  -2  -7   3       76.48       88.58     11.47 o 
  -1  -7   3      179.86      175.58      7.42 o 
   0  -7   3      565.34      595.31     12.40 o 
   1  -7   3       33.87       35.36      3.64 o 
   2  -7   3       25.71       34.79      3.65 o 
   3  -7   3      511.56      517.76      9.93 o 
   4  -7   3      140.60      121.95      6.40 o 
   5  -7   3      123.08      134.40      9.97 o 
   6  -7   3      103.78      113.02     12.67 o 
   7  -7   3       49.73       41.37      8.44 o 
   8  -7   3       23.13       12.22      4.90 o 
   9  -7   3       36.04       33.16     15.74 o 
  -8  -6   3        2.49        1.27      6.56 o 
  -7  -6   3        6.90        3.19      6.32 o 
  -6  -6   3       16.80       16.62      7.48 o 
  -5  -6   3        4.07        8.20      4.97 o 
  -4  -6   3       58.21       57.69     10.18 o 
  -3  -6   3      529.83      551.10     24.94 o 
  -2  -6   3     1075.10     1125.72     16.77 o 
  -1  -6   3      264.84      261.62      7.35 o 
   0  -6   3       26.47       12.38      2.32 o 
   1  -6   3      577.01      565.69     11.27 o 
   2  -6   3       40.60       37.89      2.95 o 
   3  -6   3        5.99        4.76      3.25 o 
   4  -6   3      452.51      437.81     10.70 o 
   5  -6   3       98.72       90.35      8.96 o 
   6  -6   3        4.76        3.61      2.34 o 
   7  -6   3      198.76      206.08     12.22 o 
   8  -6   3      170.66      166.34     11.95 o 
   9  -6   3       31.51       30.86      6.41 o 
  10  -6   3       29.60       28.64      6.96 o 
  -8  -5   3       49.45       49.22     11.50 o 
  -7  -5   3        0.35        2.92      5.38 o 
  -6  -5   3      182.46      172.42     16.47 o 
  -5  -5   3     1440.35     1566.02     46.02 o 
  -4  -5   3      153.43      168.31      8.50 o 
  -3  -5   3       28.89       30.31      4.45 o 
  -2  -5   3       72.56       65.78      3.62 o 
  -1  -5   3      192.42      264.45      7.99 o 
   0  -5   3       37.61       29.72      2.69 o 
   1  -5   3      785.30      795.90     17.34 o 
   2  -5   3     1073.92     1062.16     13.23 o 
   3  -5   3      346.89      356.66     11.93 o 
   4  -5   3      309.44      288.80     10.46 o 
   5  -5   3      532.43      561.03     17.48 o 
   6  -5   3       21.42       20.80      4.98 o 
   7  -5   3       82.38       91.57      6.39 o 
   8  -5   3       84.35       71.12      8.26 o 
   9  -5   3        8.37       -0.05      3.32 o 
  10  -5   3       15.34       16.19      5.65 o 
  -9  -4   3       71.69       64.88     13.12 o 
  -8  -4   3      164.65      166.65     17.42 o 
  -7  -4   3      281.01      285.43     19.51 o 
  -6  -4   3      144.82      136.72      8.86 o 
  -5  -4   3        4.31        6.37      4.07 o 
  -4  -4   3       81.94       85.52      6.82 o 
  -3  -4   3       14.68       10.78      3.77 o 
  -2  -4   3      109.16      111.35      4.08 o 
  -1  -4   3     2832.22     2972.82     28.52 o 
   0  -4   3      285.72      282.09      6.29 o 
   1  -4   3       31.43       14.18      1.67 o 
   2  -4   3     2703.35     2575.64     27.19 o 
   3  -4   3      834.28      830.72     13.56 o 
   4  -4   3      314.35      301.81      9.01 o 
   5  -4   3      844.31      907.67     22.62 o 
   6  -4   3       14.72        7.70      2.41 o 
   7  -4   3      203.71      173.37     13.47 o 
   8  -4   3       18.17       21.21      3.86 o 
   9  -4   3      165.93      173.74     13.01 o 
  10  -4   3       39.18       22.84      6.16 o 
 -10  -3   3       88.34       95.36     15.16 o 
  -9  -3   3        1.12        0.71      5.46 o 
  -8  -3   3       45.44       37.28      9.04 o 
  -7  -3   3      151.00      174.76     10.81 o 
  -6  -3   3       37.47       25.32      5.25 o 
  -5  -3   3      193.23      168.68      8.10 o 
  -4  -3   3     2137.67     2135.22     22.76 o 
  -3  -3   3      860.67      845.96     16.89 o 
  -2  -3   3       18.82       19.26      2.91 o 
  -1  -3   3      231.83      191.51      6.67 o 
   0  -3   3       42.49       32.06      2.13 o 
   1  -3   3      473.62      547.15      7.81 o 
   2  -3   3     1975.11     1971.86     21.94 o 
   3  -3   3     2842.53     2800.66     32.46 o 
   4  -3   3        1.41       -1.30      1.01 o 
   5  -3   3      282.01      270.01     10.97 o 
   6  -3   3      252.90      217.73      8.00 o 
   7  -3   3        1.34        1.93      2.22 o 
   8  -3   3      114.61      119.02      7.84 o 
   9  -3   3       67.40       61.67      6.36 o 
  10  -3   3        8.87        4.97      4.43 o 
  -9  -2   3      127.49      130.14     10.34 o 
  -8  -2   3        0.31        2.34      2.84 o 
  -7  -2   3        1.20       -0.50      2.39 o 
  -6  -2   3      293.98      285.24     11.12 o 
  -5  -2   3       21.35       23.88      3.37 o 
  -4  -2   3      464.51      412.11      7.52 o 
  -3  -2   3     3679.65     3719.01     44.27 o 
  -2  -2   3      409.87      412.79      9.99 o 
  -1  -2   3       16.53        9.61      2.30 o 
   0  -2   3     1312.24     1253.23     12.24 o 
   1  -2   3       87.93       78.32      3.26 o 
   2  -2   3       17.63       15.59      1.97 o 
   3  -2   3     1003.94      931.92     14.02 o 
   4  -2   3      500.30      508.28     10.62 o 
   5  -2   3       74.23       78.87      4.90 o 
   6  -2   3      315.70      310.78      9.61 o 
   7  -2   3      149.78      161.50      7.81 o 
   8  -2   3        7.57        8.23      3.85 o 
   9  -2   3       38.98       35.68      8.54 o 
  10  -2   3       16.23       15.49      5.23 o 
 -10  -1   3       50.89       69.67     12.97 o 
  -9  -1   3       21.33       25.38      8.50 o 
  -8  -1   3       60.18       59.28      7.01 o 
  -7  -1   3       26.40       29.90      4.92 o 
  -6  -1   3      426.51      437.59      9.89 o 
  -5  -1   3      105.43       95.10      6.08 o 
  -4  -1   3      606.55      610.11      9.82 o 
  -3  -1   3     5381.09     5166.25     67.89 o 
  -2  -1   3      891.08      950.89     11.42 o 
  -1  -1   3        1.45        3.73      0.82 o 
   0  -1   3     2395.00     2368.69     22.85 o 
   1  -1   3     1267.61     1427.40     16.31 o 
   2  -1   3     1346.86     1557.81     18.24 o 
   3  -1   3     1764.30     1626.42     36.20 o 
   4  -1   3      302.92      270.87     14.61 o 
   5  -1   3      364.10      389.96     11.15 o 
   6  -1   3     1266.12     1235.28     20.54 o 
   7  -1   3      105.32      108.58      8.80 o 
   8  -1   3        0.47        4.13      3.48 o 
   9  -1   3        5.48        1.70      4.09 o 
  10  -1   3        0.37        6.04      4.40 o 
 -11   0   3       24.52       21.39      9.77 o 
 -10   0   3        1.50       -7.44      4.97 o 
  -9   0   3      206.87      182.81     17.44 o 
  -8   0   3      238.06      234.99     18.54 o 
  -7   0   3      113.87      110.19      5.73 o 
  -6   0   3      324.93      351.13      8.76 o 
  -5   0   3     1211.79     1255.95     16.81 o 
  -4   0   3        0.68        2.45      1.20 o 
  -3   0   3     1434.30     1495.01     16.87 o 
  -2   0   3     3077.31     2962.12     27.37 o 
  -1   0   3      903.68     1038.90     12.71 o 
   0   0   3      551.27      687.83      9.99 o 
   1   0   3     1959.18     1895.88     23.30 o 
   2   0   3      628.82      622.39     12.95 o 
   3   0   3      341.57      340.82      7.67 o 
   4   0   3     2037.94     1942.40     23.51 o 
   5   0   3      141.64      122.80     10.71 o 
   6   0   3      116.06      106.50     14.15 o 
   7   0   3       60.74       69.51      7.80 o 
   8   0   3       56.43       53.72      7.89 o 
   9   0   3        4.84        8.62      4.76 o 
 -11   1   3       32.79       29.77     10.10 o 
 -10   1   3       25.88       28.77      9.67 o 
  -9   1   3       25.55       24.95      8.77 o 
  -8   1   3      279.68      295.75     12.32 o 
  -7   1   3      235.85      231.45     10.26 o 
  -6   1   3       15.95       12.08      3.12 o 
  -5   1   3      625.70      624.05     10.59 o 
  -4   1   3      144.06      150.47      3.42 o 
  -3   1   3      157.84      205.75      5.01 o 
  -2   1   3      510.08      469.92      8.03 o 
  -1   1   3      733.13      688.63     10.31 o 
   0   1   3      960.69      984.68     13.13 o 
   1   1   3     1474.63     1451.43     17.03 o 
   2   1   3      830.95      837.55     11.87 o 
   3   1   3      305.65      278.48     11.41 o 
   4   1   3        4.55        6.01      2.68 o 
   5   1   3       27.60       28.24      4.92 o 
   6   1   3      128.77      123.58     12.63 o 
   7   1   3        3.90        5.37      7.86 o 
   8   1   3       77.97       93.03      9.96 o 
   9   1   3       69.16       91.58     20.89 o 
 -11   2   3      114.74      155.18     19.90 o 
 -10   2   3       40.76       34.75      9.98 o 
  -9   2   3       52.51       49.67     11.27 o 
  -8   2   3      277.17      258.30     12.08 o 
  -7   2   3        0.78       -1.69      4.00 o 
  -6   2   3        1.95        6.52      2.81 o 
  -5   2   3      505.27      513.34     14.38 o 
  -4   2   3      169.79      154.59      7.42 o 
  -3   2   3      181.16      197.27      4.86 o 
  -2   2   3      777.23      739.95     11.34 o 
  -1   2   3      532.10      500.34      9.20 o 
   0   2   3      305.09      310.64      7.00 o 
   1   2   3      783.31      800.97     11.60 o 
   2   2   3      838.63      798.34     18.31 o 
   3   2   3       60.46       66.05      6.40 o 
   4   2   3       17.58       16.54      5.58 o 
   5   2   3       20.28       21.63      4.95 o 
   6   2   3        0.54        1.14      3.14 o 
   7   2   3       42.49       35.50     10.50 o 
   8   2   3       83.56       82.68     18.01 o 
 -10   3   3       93.57       96.75     15.73 o 
  -9   3   3       13.87        0.23      3.88 o 
  -8   3   3        1.81        2.78      4.53 o 
  -7   3   3      681.88      683.63     28.51 o 
  -6   3   3       81.44       91.08      7.65 o 
  -5   3   3      109.89      135.19     12.91 o 
  -4   3   3     1630.32     1577.47     48.59 o 
  -3   3   3       65.37       58.67      5.36 o 
  -2   3   3       15.92       15.03      2.20 o 
  -1   3   3      528.02      511.17     10.04 o 
   0   3   3      349.25      328.91      7.74 o 
   1   3   3        1.48        1.16      1.86 o 
   2   3   3      120.62      121.15      8.40 o 
   3   3   3      466.96      484.29     41.93 o 
   4   3   3        7.18        7.29      3.57 o 
   5   3   3       42.72       39.35      6.52 o 
   6   3   3      324.15      320.45     15.29 o 
   7   3   3        7.20       10.60      4.92 o 
 -10   4   3       41.07       40.10      7.47 o 
  -9   4   3        4.89        3.29      4.01 o 
  -8   4   3        0.51        4.13      3.84 o 
  -7   4   3       65.72       58.66      7.51 o 
  -6   4   3      448.61      457.00     21.66 o 
  -5   4   3      291.89      297.01     12.45 o 
  -4   4   3      210.04      202.98      9.93 o 
  -3   4   3      551.96      545.78     17.36 o 
  -2   4   3        5.10        6.78      2.64 o 
  -1   4   3       25.94       26.48      9.07 o 
   0   4   3      253.69      250.23     17.10 o 
   1   4   3      114.24      119.87      9.38 o 
   2   4   3       77.55       79.83      7.44 o 
   3   4   3      309.39      299.93     13.46 o 
   4   4   3      186.66      200.56     12.14 o 
   5   4   3       28.81       29.50      6.49 o 
   6   4   3       16.58        9.60      6.26 o 
  -9   5   3       73.00       72.03      9.25 o 
  -8   5   3        9.75       11.27      7.09 o 
  -7   5   3       26.56       33.72      6.40 o 
  -6   5   3      408.35      415.77     16.34 o 
  -5   5   3      225.40      216.76     20.05 o 
  -4   5   3       95.98       68.25      7.26 o 
  -3   5   3      358.00      375.62     23.32 o 
  -2   5   3      149.68      149.62     13.83 o 
  -1   5   3       78.08       62.69      9.78 o 
   0   5   3        2.47        4.05      4.73 o 
   1   5   3      170.63      183.21     22.00 o 
   2   5   3        5.21        6.00      3.81 o 
   3   5   3      255.43      242.02     12.86 o 
   4   5   3      427.05      428.34     35.32 o 
   5   5   3        3.16       -4.03      5.56 o 
  -8   6   3       11.04        6.71      5.15 o 
  -7   6   3        0.28        1.95      5.25 o 
  -6   6   3       90.83       90.13     13.02 o 
  -5   6   3      256.35      250.59     12.96 o 
  -4   6   3       19.31       30.38      8.46 o 
  -3   6   3       17.91       21.41      7.59 o 
  -2   6   3       40.18       56.00     10.38 o 
  -1   6   3        6.62        7.86      5.54 o 
   0   6   3      128.37       95.06     12.92 o 
   1   6   3      379.28      350.14     21.60 o 
   2   6   3      222.47      216.69     12.89 o 
   3   6   3        5.73        8.29      4.50 o 
   4   6   3        2.30        0.21      4.10 o 
  -7   7   3        9.40        6.25      5.17 o 
  -6   7   3        0.40        5.09      4.75 o 
  -5   7   3      110.19      134.69     15.74 o 
  -4   7   3       78.59       83.57     13.44 o 
  -3   7   3        2.31        4.53      5.93 o 
  -2   7   3      347.69      352.03     22.68 o 
  -1   7   3      335.02      335.53     22.22 o 
   0   7   3        2.54        5.23      5.58 o 
   1   7   3       33.69       22.11      8.84 o 
   2   7   3        0.38       -1.81      6.05 o 
  -4   8   3       34.40       22.59      8.81 o 
  -3   8   3       15.15       10.85      6.85 o 
  -2   8   3       46.50       43.08     10.72 o 
   4 -11   4       12.56       16.09      5.54 o 
  -2 -10   4        1.14       10.78      7.44 o 
  -1 -10   4        9.18       -0.53      5.74 o 
   0 -10   4       39.96       32.09      9.69 o 
   1 -10   4       15.86       11.73      6.79 o 
   3 -10   4      135.22      139.55     10.29 o 
   4 -10   4      110.85      132.22     10.47 o 
   5 -10   4       14.08       11.17      4.93 o 
   6 -10   4       88.20       92.59     10.07 o 
   7 -10   4       50.79       59.59      8.98 o 
  -4  -9   4        4.78        0.15      6.21 o 
  -3  -9   4       95.27      112.23     15.88 o 
  -2  -9   4      132.91      126.42     15.36 o 
  -1  -9   4        3.27        8.00      6.69 o 
   0  -9   4       89.48      122.24     13.80 o 
   1  -9   4       61.38       69.41      7.40 o 
   2  -9   4        0.70        2.62      2.37 o 
   3  -9   4      115.14      120.20      6.25 o 
   4  -9   4      162.44      176.02     10.98 o 
   5  -9   4      101.10       75.69     14.85 o 
   6  -9   4       85.57       80.37     11.02 o 
   7  -9   4       36.33       38.02      7.26 o 
   8  -9   4       12.18        9.74      5.37 o 
  -6  -8   4       68.10       57.10     13.26 o 
  -5  -8   4       47.75       57.92     12.89 o 
  -4  -8   4        0.67       -2.74      4.73 o 
  -3  -8   4       28.97       25.40      8.22 o 
  -2  -8   4      256.67      236.86     17.70 o 
  -1  -8   4       96.95       95.24      7.72 o 
   0  -8   4       86.93       95.53     19.67 o 
   1  -8   4      523.61      539.15     12.75 o 
   2  -8   4        9.18       14.45      2.50 o 
   3  -8   4       33.81       25.76      3.15 o 
   4  -8   4      335.53      366.17     19.35 o 
   5  -8   4      108.43      113.31      9.30 o 
   6  -8   4       48.00       48.40      7.31 o 
   7  -8   4      304.34      309.03     15.27 o 
   8  -8   4       25.38       18.25      6.59 o 
   9  -8   4        3.06        0.95      4.30 o 
  -7  -7   4       12.14       11.73      7.72 o 
  -6  -7   4       38.56       33.53      9.47 o 
  -5  -7   4      138.35      146.60     17.06 o 
  -4  -7   4       96.27       94.65     13.79 o 
  -3  -7   4        0.43       -4.71      3.14 o 
  -2  -7   4      932.18      965.40     62.72 o 
  -1  -7   4      724.30      723.20     18.57 o 
   0  -7   4        0.71        0.46      1.41 o 
   1  -7   4       99.13       98.38      5.40 o 
   2  -7   4       96.66      101.83      5.44 o 
   3  -7   4        3.56        2.80      1.90 o 
   4  -7   4       65.38       65.62      5.15 o 
   5  -7   4      451.14      459.21     12.37 o 
   6  -7   4      154.70      160.74     10.93 o 
   7  -7   4       26.10       21.45      8.03 o 
   8  -7   4      108.88      104.07     13.56 o 
   9  -7   4       28.78       29.18      7.10 o 
  -8  -6   4       43.97       18.38      8.25 o 
  -7  -6   4      112.10      113.55     16.36 o 
  -6  -6   4       46.03       34.57      9.54 o 
  -5  -6   4       11.59        7.24      5.25 o 
  -4  -6   4       63.11       77.58      7.10 o 
  -3  -6   4      125.96      124.05      8.08 o 
  -2  -6   4      115.63      118.13      7.58 o 
  -1  -6   4     1580.97     1656.21     41.87 o 
   0  -6   4      676.85      685.84     15.52 o 
   1  -6   4       12.48       10.98      2.04 o 
   2  -6   4      142.56      142.69      4.94 o 
   3  -6   4       19.84       13.04      4.52 o 
   4  -6   4       87.08       98.41      5.74 o 
   5  -6   4      248.10      240.06      8.64 o 
   6  -6   4      182.22      204.75      8.76 o 
   7  -6   4       90.90       91.28      6.82 o 
   8  -6   4       11.87       12.20      4.87 o 
   9  -6   4       47.73       56.45      8.35 o 
  10  -6   4       32.82       26.69      6.85 o 
  -8  -5   4       11.94       39.02     10.48 o 
  -7  -5   4      123.19      163.31     17.27 o 
  -6  -5   4       97.42       93.05     13.14 o 
  -5  -5   4       30.39       25.89      4.50 o 
  -4  -5   4     1295.69     1324.52     25.98 o 
  -3  -5   4      121.13      107.60      7.39 o 
  -2  -5   4      357.18      404.33     14.83 o 
  -1  -5   4      838.92      822.21     12.36 o 
   0  -5   4       51.78       82.63      3.95 o 
   1  -5   4       19.03       12.98      2.13 o 
   2  -5   4      871.60      831.29     13.99 o 
   3  -5   4      491.57      514.90     11.28 o 
   4  -5   4       78.37       72.15      4.89 o 
   5  -5   4       94.95       88.50      5.69 o 
   6  -5   4       62.25       70.84      5.69 o 
   7  -5   4       15.40       23.54      3.97 o 
   8  -5   4      160.75      155.99      8.83 o 
   9  -5   4      112.50       86.33      9.56 o 
  10  -5   4       16.48        9.61      8.51 o 
  -9  -4   4       52.06       57.31     12.26 o 
  -8  -4   4        0.53        4.13      5.23 o 
  -7  -4   4      131.57      136.89      9.75 o 
  -6  -4   4     1010.75      980.54     23.11 o 
  -5  -4   4       15.84       14.51     10.54 o 
  -4  -4   4        3.22        3.67      2.23 o 
  -3  -4   4      640.32      628.44     20.12 o 
  -2  -4   4      228.51      259.55      9.40 o 
  -1  -4   4       19.69       20.11      2.62 o 
   0  -4   4     3067.22     3112.35     26.54 o 
   1  -4   4     1120.35     1025.06     13.65 o 
   2  -4   4      115.93       97.18      4.80 o 
   3  -4   4      691.20      671.02     12.64 o 
   4  -4   4      615.61      600.22     12.46 o 
   5  -4   4        1.21        0.15      1.54 o 
   6  -4   4       84.22       74.35      5.63 o 
   7  -4   4      268.85      265.28      9.88 o 
   8  -4   4       25.88        9.95      3.41 o 
   9  -4   4        0.28        0.67      2.81 o 
  10  -4   4       81.32      112.13     15.29 o 
  -9  -3   4      119.37      108.76     14.35 o 
  -8  -3   4       12.21       18.78      4.95 o 
  -7  -3   4       40.05       42.49      6.19 o 
  -6  -3   4      166.85      170.61      9.34 o 
  -5  -3   4       28.77       30.00      4.43 o 
  -4  -3   4       90.00       79.90      5.99 o 
  -3  -3   4      481.60      461.32     12.60 o 
  -2  -3   4     1509.87     1559.76     24.81 o 
  -1  -3   4     1159.97     1197.71     14.15 o 
   0  -3   4      169.92      168.69      4.27 o 
   1  -3   4      393.98      359.75      7.81 o 
   2  -3   4       44.94       31.69      2.94 o 
   3  -3   4       27.19       26.14      2.92 o 
   4  -3   4      590.99      575.84     12.10 o 
   5  -3   4      356.67      349.39     16.36 o 
   6  -3   4       89.68       79.47      6.03 o 
   7  -3   4       54.81       57.13      5.52 o 
   8  -3   4       49.44       56.20      5.89 o 
   9  -3   4       17.87       13.82      4.96 o 
  10  -3   4       21.96       44.57      7.88 o 
 -10  -2   4        5.05       11.78      7.45 o 
  -9  -2   4       64.72       49.67     11.04 o 
  -8  -2   4      260.04      265.77     24.75 o 
  -7  -2   4        8.18        9.72      3.64 o 
  -6  -2   4       14.37       16.34      3.66 o 
  -5  -2   4      339.67      359.96     14.27 o 
  -4  -2   4      344.66      330.08     10.71 o 
  -3  -2   4     1376.01     1351.67     22.47 o 
  -2  -2   4     2109.63     2069.44     20.98 o 
  -1  -2   4      149.35      136.60      3.58 o 
   0  -2   4     1265.97     1385.53     16.59 o 
   1  -2   4      109.81      175.18     11.80 o 
   2  -2   4      698.19      688.80     12.43 o 
   3  -2   4      204.02      196.83      6.47 o 
   4  -2   4     2081.58     2136.90     26.48 o 
   5  -2   4     1516.45     1588.00     29.41 o 
   6  -2   4       37.15       36.74      4.26 o 
   7  -2   4       11.65        8.90      3.85 o 
   8  -2   4       34.12       36.00      6.49 o 
   9  -2   4       18.31        2.96      4.29 o 
 -10  -1   4       31.47       21.04      8.58 o 
  -9  -1   4       82.15       74.34     12.84 o 
  -8  -1   4       55.15       36.36      8.99 o 
  -7  -1   4       28.39       19.46      4.15 o 
  -6  -1   4        2.32        1.30      1.99 o 
  -5  -1   4      810.74      826.72     13.06 o 
  -4  -1   4     1462.04     1470.37     22.96 o 
  -3  -1   4      206.36      205.47      5.38 o 
  -2  -1   4      987.03      908.48     10.54 o 
  -1  -1   4      920.79      817.81     13.96 o 
   0  -1   4        6.55        6.27      2.41 o 
   1  -1   4     1104.22     1166.69     15.69 o 
   2  -1   4     1342.28     1278.16     17.26 o 
   3  -1   4       33.57       31.34      3.04 o 
   4  -1   4       16.54       11.55      2.36 o 
   5  -1   4       96.47       59.49     13.51 o 
   6  -1   4      156.31      158.41     21.26 o 
   7  -1   4      108.00      111.19     12.94 o 
   8  -1   4      126.62      131.71     11.02 o 
   9  -1   4       63.86       69.89     10.43 o 
 -10   0   4       88.20       63.28     13.34 o 
  -9   0   4        7.59        9.96      7.12 o 
  -8   0   4       38.89       34.09      9.21 o 
  -7   0   4      425.08      457.80     24.15 o 
  -6   0   4       14.53        8.97      5.59 o 
  -5   0   4        6.79        6.16      1.81 o 
  -4   0   4      927.47      915.23     11.10 o 
  -3   0   4      733.31      698.48     11.01 o 
  -2   0   4       72.23       61.40      3.29 o 
  -1   0   4     2518.47     2443.69     25.35 o 
   0   0   4      640.87      668.69     11.07 o 
   1   0   4      850.54      914.62     13.57 o 
   2   0   4      282.08      266.96      8.14 o 
   3   0   4      224.55      207.56     14.65 o 
   4   0   4        8.28       12.96      3.33 o 
   5   0   4     1008.56     1002.78     24.04 o 
   6   0   4      235.36      249.58     12.56 o 
   7   0   4        1.26       -1.93      2.92 o 
   8   0   4       34.07       44.22      7.40 o 
   9   0   4        0.42       -0.51      4.11 o 
 -10   1   4       93.22      105.88     16.83 o 
  -9   1   4      100.67       83.95     13.94 o 
  -8   1   4       38.14       38.31      9.91 o 
  -7   1   4      260.68      234.95     10.99 o 
  -6   1   4       36.63       40.67      9.29 o 
  -5   1   4      121.57      147.45      8.01 o 
  -4   1   4      475.58      479.67     13.45 o 
  -3   1   4      571.46      540.80      9.66 o 
  -2   1   4      103.83      109.08      4.35 o 
  -1   1   4     1940.91     1979.29     22.63 o 
   0   1   4      857.23      828.83     13.02 o 
   1   1   4       16.03       22.49      3.82 o 
   2   1   4      251.86      224.41      9.50 o 
   3   1   4      240.78      227.95     10.28 o 
   4   1   4        2.36        3.28      2.82 o 
   5   1   4        9.67        6.23      3.58 o 
   6   1   4      125.56      128.92     10.83 o 
   7   1   4       24.95       37.68      7.02 o 
   8   1   4       21.36       28.92      6.90 o 
 -10   2   4       93.01       63.69     14.05 o 
  -9   2   4      210.78      224.55     21.52 o 
  -8   2   4        2.13        6.57      3.91 o 
  -7   2   4        0.62       -1.60      3.14 o 
  -6   2   4      283.90      299.22     12.22 o 
  -5   2   4       23.23       27.93      4.71 o 
  -4   2   4       21.26       24.21      4.10 o 
  -3   2   4     2401.62     2522.14     38.35 o 
  -2   2   4      371.65      363.83      8.38 o 
  -1   2   4       97.35      112.12      6.16 o 
   0   2   4      819.19      792.80     19.11 o 
   1   2   4       92.83       90.99      9.93 o 
   2   2   4        4.89        3.34      3.11 o 
   3   2   4      502.29      491.31     16.18 o 
   4   2   4      185.13      195.58     13.74 o 
   5   2   4        5.05        6.31      4.01 o 
   6   2   4       25.89       30.08      6.26 o 
   7   2   4       59.49       63.88      9.22 o 
 -10   3   4        0.79       10.32      8.44 o 
  -9   3   4       98.40      119.89     17.18 o 
  -8   3   4       44.02       47.13      9.29 o 
  -7   3   4       19.69       17.37     10.35 o 
  -6   3   4      403.11      419.21     15.16 o 
  -5   3   4      257.85      270.31     23.88 o 
  -4   3   4       53.09       67.87      6.59 o 
  -3   3   4       71.78       70.41      6.94 o 
  -2   3   4       88.35       75.66      6.01 o 
  -1   3   4      116.85      130.56      5.62 o 
   0   3   4      101.32      107.55      7.29 o 
   1   3   4      374.89      382.34     13.42 o 
   2   3   4      240.10      222.79     10.97 o 
   3   3   4       30.52       28.13      5.23 o 
   4   3   4       78.68       74.13      8.51 o 
   5   3   4       53.45       51.77      8.00 o 
   6   3   4       12.01       10.68      5.25 o 
  -9   4   4       60.38       74.83     11.81 o 
  -8   4   4       82.11       82.23      9.22 o 
  -7   4   4        0.36        2.01      3.68 o 
  -6   4   4       67.61       69.50     14.57 o 
  -5   4   4      501.44      493.76     16.70 o 
  -4   4   4       41.73       48.65      6.37 o 
  -3   4   4      142.69      153.15      9.22 o 
  -2   4   4      291.70      296.04     17.31 o 
  -1   4   4       43.43       32.59      7.44 o 
   0   4   4       17.67       18.09      3.95 o 
   1   4   4      286.78      295.18     12.86 o 
   2   4   4      129.76      129.54      9.78 o 
   3   4   4      201.52      189.44     11.80 o 
   4   4   4      123.59      129.46     10.96 o 
   5   4   4       12.85        9.90      5.03 o 
  -9   5   4       13.30        9.80      5.85 o 
  -8   5   4       99.90       76.64     20.17 o 
  -7   5   4       43.03       41.68     16.33 o 
  -6   5   4        1.93        4.29      3.67 o 
  -5   5   4      283.68      316.08     17.87 o 
  -4   5   4      308.04      330.54     14.12 o 
  -3   5   4        3.67        0.77      3.90 o 
  -2   5   4       84.70       95.66     12.24 o 
   0   5   4        0.77        0.97      4.52 o 
   1   5   4       25.48       23.58      8.35 o 
   2   5   4      232.67      205.98     12.49 o 
   3   5   4        1.13        0.66      3.96 o 
   4   5   4        1.31       -1.53      5.43 o 
  -7   6   4       48.73       51.97      9.62 o 
  -6   6   4       14.62       10.13      4.90 o 
  -5   6   4       34.41       23.60      8.61 o 
  -4   6   4      280.05      266.32     20.59 o 
  -3   6   4      242.55      235.54     19.19 o 
  -2   6   4       24.05        9.07      5.82 o 
  -1   6   4        4.71        9.19      6.61 o 
   0   6   4       35.56       50.41     11.03 o 
   1   6   4        1.73        5.21      6.19 o 
   2   6   4        4.22       12.61      7.30 o 
  -5   7   4        3.84        2.74      5.88 o 
  -4   7   4      127.54      130.30     16.65 o 
  -2   7   4        5.23       -2.91      5.84 o 
  -1   7   4       57.71       38.52     10.08 o 
   0 -11   5       41.57       30.25     10.21 o 
   3 -11   5        3.77        2.67      6.60 o 
   4 -11   5       40.59       38.13     10.04 o 
  -3 -10   5        6.85        5.79      8.29 o 
  -2 -10   5       32.22       43.55     11.39 o 
  -1 -10   5       34.52       22.54      8.80 o 
   0 -10   5       41.45       40.96      9.91 o 
   1 -10   5       72.44       69.73      8.18 o 
   2 -10   5       73.07       80.50      6.68 o 
   3 -10   5       17.59       19.10      5.06 o 
   4 -10   5       66.81       77.79      8.65 o 
   5 -10   5       76.12       77.34      8.83 o 
   6 -10   5       13.85        5.27      9.76 o 
   7 -10   5       32.51       34.89      9.27 o 
  -5  -9   5        3.73       19.53      9.25 o 
  -4  -9   5       13.35        8.03      7.44 o 
  -3  -9   5        0.31        5.88      6.48 o 
  -2  -9   5       84.88       82.19     13.23 o 
  -1  -9   5      194.40      217.34     18.64 o 
   0  -9   5       56.90       49.16      6.72 o 
   1  -9   5       79.97       78.04      7.97 o 
   2  -9   5      168.22      183.86     13.75 o 
   3  -9   5      132.12      124.34      7.21 o 
   4  -9   5       30.53       36.64      4.85 o 
   5  -9   5       88.97       98.63      9.34 o 
   6  -9   5       66.68       62.28     19.46 o 
   7  -9   5        4.55        1.63      3.61 o 
   8  -9   5       14.95        0.39      4.08 o 
  -6  -8   5        3.35       -0.96      6.71 o 
  -5  -8   5       31.93       31.22     10.50 o 
  -4  -8   5      169.63      171.30     18.22 o 
  -3  -8   5       97.83      124.09     15.06 o 
  -2  -8   5       55.07       59.95      7.33 o 
  -1  -8   5      359.48      397.63     28.11 o 
   0  -8   5      272.94      258.13     21.66 o 
   1  -8   5        6.25        4.26      3.01 o 
   2  -8   5      100.27       93.84      5.07 o 
   3  -8   5       11.47       11.17      2.99 o 
   4  -8   5       32.12       19.95      3.66 o 
   5  -8   5       97.18      103.76      9.99 o 
   6  -8   5      207.50      218.36     24.24 o 
   7  -8   5      171.88      182.43     13.00 o 
   8  -8   5      132.30      129.29     11.99 o 
  -7  -7   5       49.37       66.69     14.35 o 
  -6  -7   5       83.03       80.56     14.38 o 
  -5  -7   5        0.71       -1.17      4.71 o 
  -4  -7   5       86.71       86.67     13.03 o 
  -3  -7   5      341.28      356.48     13.91 o 
  -2  -7   5      182.26      171.69     10.64 o 
  -1  -7   5      232.99      276.28     11.59 o 
   0  -7   5      347.99      362.96     13.15 o 
   1  -7   5        2.91        1.71      1.45 o 
   2  -7   5      104.93      104.05      5.04 o 
   3  -7   5      160.28      151.65      7.58 o 
   4  -7   5      217.41      200.87      8.24 o 
   5  -7   5      123.81      119.48      7.06 o 
   6  -7   5      529.59      540.52     14.55 o 
   7  -7   5       81.84       96.19      7.49 o 
   8  -7   5        1.19        0.91      3.79 o 
   9  -7   5       16.77       16.33      6.11 o 
  -8  -6   5       14.44       18.71      8.92 o 
  -7  -6   5       30.95       34.90     10.36 o 
  -6  -6   5      225.88      234.98     19.83 o 
  -5  -6   5      117.69      104.62      8.71 o 
  -4  -6   5        0.65        0.75      2.60 o 
  -3  -6   5      319.99      324.19     12.67 o 
  -2  -6   5       80.18       78.79      6.90 o 
  -1  -6   5        1.19       -1.30      1.45 o 
   0  -6   5     1200.65     1251.35     18.03 o 
   1  -6   5      386.29      386.91      8.30 o 
   2  -6   5        0.71        0.80      1.28 o 
   3  -6   5      339.70      348.68      9.82 o 
   4  -6   5      115.06      114.54      6.38 o 
   5  -6   5        4.94        4.29      2.56 o 
   6  -6   5      151.09      156.31      8.21 o 
   7  -6   5      202.25      210.46     12.08 o 
   8  -6   5       24.37       20.94      4.44 o 
   9  -6   5       13.60        6.59      5.05 o 
  -8  -5   5      138.42      122.96     16.18 o 
  -7  -5   5       37.54       35.38      9.35 o 
  -6  -5   5      154.23      155.03     10.38 o 
  -5  -5   5       46.52       37.61      5.63 o 
  -4  -5   5      110.80      107.17      7.91 o 
  -3  -5   5        0.86        2.83      2.27 o 
  -2  -5   5     1063.50     1082.20     22.44 o 
  -1  -5   5      420.13      478.51     13.92 o 
   0  -5   5      324.01      340.55      7.13 o 
   1  -5   5     2145.97     2196.20     22.50 o 
   2  -5   5      139.63      129.65      5.70 o 
   3  -5   5        2.53       -0.20      1.39 o 
   4  -5   5      394.15      404.26     10.86 o 
   5  -5   5       16.91       23.31      6.09 o 
   6  -5   5        1.02        1.81      2.34 o 
   7  -5   5       46.48       49.20      5.63 o 
   8  -5   5       67.11       74.41      7.06 o 
   9  -5   5       68.98       57.34      6.67 o 
  -9  -4   5        9.06        5.51      6.85 o 
  -8  -4   5      244.54      278.22     14.08 o 
  -7  -4   5       83.40       82.05      9.84 o 
  -6  -4   5        1.24       -1.58      2.54 o 
  -5  -4   5      266.68      245.79     10.95 o 
  -4  -4   5        5.52        6.01      2.84 o 
  -3  -4   5        7.33       10.21      2.86 o 
  -2  -4   5      957.58      921.44     19.56 o 
  -1  -4   5      766.24      748.56     10.12 o 
   0  -4   5      668.64      720.63     12.70 o 
   1  -4   5      923.01      939.75     14.78 o 
   2  -4   5      195.60      196.78      6.70 o 
   3  -4   5       19.26       10.52      2.58 o 
   4  -4   5       23.79       20.28      3.11 o 
   5  -4   5       92.83      101.85      6.23 o 
   6  -4   5       87.19       76.09      7.57 o 
   7  -4   5      113.40      104.27      9.83 o 
   8  -4   5       85.20       67.29      7.16 o 
   9  -4   5       21.63       22.94      5.91 o 
  -9  -3   5       36.46       28.72      9.41 o 
  -8  -3   5      156.66      167.69     11.36 o 
  -7  -3   5        6.42       15.86      4.43 o 
  -6  -3   5        1.86        0.42      2.44 o 
  -5  -3   5      328.32      316.16     11.90 o 
  -4  -3   5      434.06      439.29     13.42 o 
  -3  -3   5       17.34       14.38      4.26 o 
  -2  -3   5     1034.52     1032.18     13.14 o 
  -1  -3   5      942.86      940.06     12.17 o 
   0  -3   5       18.11       29.82      2.74 o 
   1  -3   5      906.35      890.93     17.59 o 
   2  -3   5      603.38      609.45     11.95 o 
   3  -3   5       11.52        9.86      2.34 o 
   4  -3   5      379.69      363.87     13.28 o 
   5  -3   5      143.86      134.94      7.87 o 
   6  -3   5       33.13       25.03      3.92 o 
   7  -3   5       53.85       52.21      7.13 o 
   8  -3   5       25.58       25.89      5.80 o 
   9  -3   5       42.59       54.90      8.15 o 
 -10  -2   5       64.52       66.27     13.26 o 
  -9  -2   5       54.67       31.04      9.51 o 
  -8  -2   5        6.27        2.20      5.23 o 
  -7  -2   5      784.52      783.77     20.89 o 
  -6  -2   5       93.32      100.08      7.58 o 
  -5  -2   5       21.88       22.23      3.97 o 
  -4  -2   5     1272.35     1203.48     22.73 o 
  -3  -2   5      400.50      397.08      8.11 o 
  -2  -2   5        7.45        3.90      1.08 o 
  -1  -2   5     1196.18     1142.65     15.57 o 
   0  -2   5      861.27      898.47     16.46 o 
   1  -2   5      740.39      825.03     13.54 o 
   2  -2   5       40.61       61.65      4.10 o 
   3  -2   5      774.58      783.40     16.47 o 
   4  -2   5       66.74       69.78      7.80 o 
   5  -2   5      576.28      585.39     13.67 o 
   6  -2   5      944.54      956.73     24.58 o 
   7  -2   5        6.93        9.43      4.09 o 
   8  -2   5        7.18        2.53      3.86 o 
   9  -2   5        3.61        6.34      4.72 o 
 -10  -1   5       23.43       11.88      7.90 o 
  -9  -1   5      162.52      188.57     19.34 o 
  -8  -1   5      136.98      112.38     14.76 o 
  -7  -1   5      100.91      100.62     13.34 o 
  -6  -1   5      158.65      144.71      8.27 o 
  -5  -1   5       10.66       10.32      4.13 o 
  -4  -1   5      194.82      189.28      5.01 o 
  -3  -1   5      667.50      665.78     12.09 o 
  -2  -1   5      371.24      353.63      8.00 o 
  -1  -1   5       16.03        9.71      1.85 o 
   0  -1   5       81.47      121.55      4.96 o 
   1  -1   5      462.16      458.13      9.96 o 
   2  -1   5      504.99      522.60     13.41 o 
   3  -1   5      443.96      427.62     10.26 o 
   4  -1   5     1398.19     1433.15     58.59 o 
   5  -1   5       34.45       39.89      6.07 o 
   6  -1   5       44.61       30.06     10.50 o 
   7  -1   5       39.29       59.10      8.15 o 
   8  -1   5        1.21        4.29      4.20 o 
 -10   0   5       94.66       75.73     14.42 o 
  -9   0   5      199.82      208.30     20.20 o 
  -8   0   5        0.48        3.45      5.28 o 
  -7   0   5        8.94        9.94      5.67 o 
  -6   0   5      103.19      115.72     13.21 o 
  -5   0   5        7.24        6.85      2.56 o 
  -4   0   5       56.59       57.49      5.83 o 
  -3   0   5     1034.99     1039.82     24.68 o 
  -2   0   5      958.88      975.34     19.38 o 
  -1   0   5      166.96      168.57      5.83 o 
   0   0   5     1233.55     1326.61     18.35 o 
   1   0   5      567.46      569.42     11.34 o 
   2   0   5       64.05       72.69      8.74 o 
   3   0   5       69.96       61.63      6.67 o 
   4   0   5       47.53       50.64      8.51 o 
   5   0   5        0.67       -3.38      2.70 o 
   6   0   5      183.82      188.31     20.18 o 
   7   0   5      180.85      179.42     18.57 o 
   8   0   5       35.31       29.89      9.71 o 
 -10   1   5        4.01        0.61      6.32 o 
  -9   1   5      137.65      196.94     20.97 o 
  -8   1   5      117.51       98.51     14.84 o 
  -7   1   5        0.85       -0.94      4.50 o 
  -6   1   5      212.88      206.10     10.32 o 
  -5   1   5      185.01      205.71     15.80 o 
  -4   1   5        4.44        6.12      2.62 o 
  -3   1   5       77.29       69.42      5.71 o 
  -2   1   5      730.97      724.34     13.79 o 
  -1   1   5      618.81      613.97     11.88 o 
   0   1   5      173.31      165.83      7.92 o 
   1   1   5      556.16      565.08     15.69 o 
   2   1   5      128.20      124.67      8.49 o 
   3   1   5      103.85       99.08     15.35 o 
   4   1   5       86.90       73.38     16.02 o 
   5   1   5      160.38      182.10     12.09 o 
   6   1   5        8.69        6.61      4.38 o 
   7   1   5      101.75      109.30     11.30 o 
 -10   2   5       24.06       28.61     11.67 o 
  -9   2   5       40.40       46.00     11.68 o 
  -8   2   5      388.67      378.30     25.09 o 
  -7   2   5       47.70       47.33      6.67 o 
  -6   2   5      231.24      229.68     18.46 o 
  -5   2   5       52.70       77.54      7.18 o 
  -4   2   5      165.91      166.19      9.32 o 
  -3   2   5       66.64       68.44      6.18 o 
  -2   2   5     2292.19     2260.78     34.59 o 
  -1   2   5     1283.74     1256.51     38.75 o 
   0   2   5       14.13       11.59      3.20 o 
   1   2   5       19.89       18.89      4.06 o 
   2   2   5        7.63       12.01      3.83 o 
   3   2   5        4.42        2.58      3.90 o 
   4   2   5      152.80      138.40     10.92 o 
   5   2   5      195.79      168.81     13.09 o 
   6   2   5       26.28       28.23      6.59 o 
  -9   3   5        7.71        5.58      6.93 o 
  -8   3   5       35.35       35.51     10.20 o 
  -7   3   5       45.88       45.60      9.85 o 
  -6   3   5       72.52       64.56      7.67 o 
  -5   3   5      223.89      237.84     11.92 o 
  -4   3   5      576.49      601.30     17.91 o 
  -3   3   5      133.82      131.56      8.60 o 
  -2   3   5       36.52       25.84      6.68 o 
  -1   3   5       44.15       36.55      7.55 o 
   0   3   5       11.27       11.47      6.43 o 
   1   3   5       15.03       12.57      4.12 o 
   2   3   5      666.05      601.71     32.41 o 
   3   3   5      228.30      243.71     13.66 o 
   4   3   5        7.23        4.22      5.48 o 
   5   3   5       44.12       27.71      6.58 o 
  -9   4   5       18.85       12.02      9.10 o 
  -8   4   5       11.25        5.63      5.19 o 
  -7   4   5      332.84      348.56     15.93 o 
  -6   4   5       47.00       37.18      6.55 o 
  -5   4   5        1.57        1.53      3.61 o 
  -4   4   5      229.42      235.84     12.00 o 
  -3   4   5       18.56       14.90      6.13 o 
  -2   4   5        4.47        4.68      4.62 o 
  -1   4   5      186.96      173.88     15.51 o 
   0   4   5      205.02      226.73     18.05 o 
   1   4   5       64.01       51.05     10.76 o 
   2   4   5       87.00       86.76      9.16 o 
   3   4   5      119.51      116.65     13.44 o 
   4   4   5       14.90        9.07     10.44 o 
  -7   5   5       33.53       26.94      6.83 o 
  -6   5   5      141.80      144.37     11.50 o 
  -5   5   5       25.61        8.57      6.33 o 
  -4   5   5       13.02       12.22      6.19 o 
  -3   5   5      158.74      139.58     15.18 o 
  -2   5   5       17.79       12.59      6.29 o 
  -1   5   5       21.30       11.04      6.39 o 
   0   5   5      155.52      154.69     16.76 o 
   1   5   5       33.33       29.45      9.38 o 
   2   5   5       31.29       17.89      8.07 o 
  -5   6   5        9.74       14.24      7.56 o 
  -4   6   5       41.09       49.66     11.70 o 
  -3   6   5      247.18      247.60     20.85 o 
  -2   6   5      128.30      146.60     17.00 o 
  -1   6   5        4.10        2.41      6.37 o 
   0   6   5       13.09        7.21      6.97 o 
   0 -11   6        7.96        2.63      6.03 o 
   1 -11   6       46.56       51.42      7.81 o 
   2 -11   6      207.92      218.46     10.75 o 
   3 -11   6       82.05       76.21     13.90 o 
   4 -11   6        7.09       -4.74      6.25 o 
  -3 -10   6        1.54        2.60      6.93 o 
  -2 -10   6        0.97       11.04      6.58 o 
  -1 -10   6       92.34       98.77     14.37 o 
   0 -10   6      134.54      133.27     10.82 o 
   1 -10   6       77.54       76.83      7.37 o 
   2 -10   6      248.70      243.82     16.92 o 
   3 -10   6       52.56       63.93     14.50 o 
   4 -10   6       15.30       10.14      3.80 o 
   5 -10   6        7.86        5.08      4.58 o 
   6 -10   6        8.32        2.61      4.48 o 
  -5  -9   6        7.23       22.74      9.47 o 
  -4  -9   6        0.80       -3.17      6.15 o 
  -3  -9   6      143.47      128.92     16.48 o 
  -2  -9   6        8.28       12.43      4.70 o 
  -1  -9   6        7.44        4.35      4.12 o 
   0  -9   6      260.93      274.54     16.50 o 
   1  -9   6       60.07       59.08      6.54 o 
   2  -9   6       25.68        8.38      3.95 o 
   3  -9   6       72.60       87.13      6.60 o 
   4  -9   6      275.72      268.82     10.50 o 
   5  -9   6       50.82       57.73      6.20 o 
   6  -9   6      170.82      156.00     12.80 o 
   7  -9   6      115.06      106.64     11.07 o 
  -6  -8   6        7.31       15.67      8.49 o 
  -5  -8   6       17.16       29.94      8.94 o 
  -4  -8   6       53.05       50.63     11.70 o 
  -3  -8   6      134.22      130.06     10.50 o 
  -2  -8   6      117.58      134.82     10.06 o 
  -1  -8   6       39.46       51.94      8.94 o 
   0  -8   6       42.67       41.76      6.37 o 
   1  -8   6       57.83       56.20      5.48 o 
   2  -8   6      271.73      247.48      9.54 o 
   3  -8   6      286.66      290.80     12.96 o 
   4  -8   6       69.09       73.53      6.83 o 
   5  -8   6       76.66       84.36      6.85 o 
   6  -8   6        0.87        2.16      2.78 o 
   7  -8   6        0.90       -0.72      3.49 o 
   8  -8   6       81.53       82.10     10.28 o 
  -7  -7   6        1.90        3.37      6.68 o 
  -6  -7   6      132.70      138.55     17.54 o 
  -5  -7   6      223.50      237.15     13.06 o 
  -4  -7   6       22.35       20.77      5.09 o 
  -3  -7   6       76.19       63.20      7.54 o 
  -2  -7   6      145.77      162.82     12.15 o 
  -1  -7   6       29.35       21.02      4.46 o 
   0  -7   6       61.44       79.61      6.14 o 
   1  -7   6      438.80      454.81     15.97 o 
   2  -7   6      116.42      120.81      6.81 o 
   3  -7   6       12.36       13.13      5.56 o 
   4  -7   6      133.23      134.53     10.61 o 
   5  -7   6      136.62      151.41     16.39 o 
   6  -7   6       45.05       48.20      5.49 o 
   7  -7   6      245.97      233.13     16.24 o 
   8  -7   6       75.75       62.79      7.07 o 
  -8  -6   6      104.52       86.19     15.92 o 
  -7  -6   6       71.57       56.69     12.21 o 
  -6  -6   6       11.84        7.38      7.72 o 
  -5  -6   6      181.78      194.28     11.75 o 
  -4  -6   6        9.99        9.70      3.70 o 
  -3  -6   6       78.17       60.63      6.79 o 
  -2  -6   6      169.24      166.54     13.30 o 
  -1  -6   6      669.06      691.89     18.75 o 
   0  -6   6      576.87      582.43     13.46 o 
   1  -6   6      513.45      568.38     10.76 o 
   2  -6   6      411.80      419.17     12.94 o 
   3  -6   6       11.49        8.80      2.45 o 
   4  -6   6       48.77       40.75      4.64 o 
   5  -6   6       94.80       84.27      6.84 o 
   6  -6   6      107.10      103.49      7.35 o 
   7  -6   6       27.51       22.30      4.49 o 
   8  -6   6      140.10      123.10      8.77 o 
   9  -6   6       34.12       32.00      5.77 o 
  -8  -5   6       56.51       46.83      7.92 o 
  -7  -5   6      155.50      158.86     11.62 o 
  -6  -5   6       12.30       10.09      6.82 o 
  -5  -5   6       34.69       17.05      5.10 o 
  -4  -5   6       96.17      101.97      8.12 o 
  -3  -5   6      213.50      230.23     10.51 o 
  -2  -5   6      110.78      122.51      8.19 o 
  -1  -5   6     1716.70     1667.71     24.06 o 
   0  -5   6      918.46      937.34     13.30 o 
   1  -5   6       29.59       32.97      3.45 o 
   2  -5   6      111.00      111.98      6.01 o 
   3  -5   6       37.57       25.87      5.31 o 
   4  -5   6        6.37        5.90      2.39 o 
   5  -5   6      238.35      237.11      9.17 o 
   6  -5   6      197.82      208.46      9.51 o 
   7  -5   6       27.78       27.36      6.63 o 
   8  -5   6       52.16       41.84      5.84 o 
   9  -5   6       45.54       44.51      7.77 o 
  -9  -4   6        7.74       13.01      8.23 o 
  -8  -4   6        3.04       10.95      4.87 o 
  -7  -4   6      163.16      166.70     11.26 o 
  -6  -4   6      119.55      118.40     19.29 o 
  -5  -4   6       65.21       63.33      6.96 o 
  -4  -4   6      293.87      275.02     11.46 o 
  -3  -4   6      118.81      108.83      8.10 o 
  -2  -4   6        0.93        0.53      1.38 o 
  -1  -4   6      143.64      121.26      7.12 o 
   0  -4   6      867.73      877.76     23.38 o 
   1  -4   6      261.01      269.12      7.97 o 
   2  -4   6      218.17      228.87      7.77 o 
   3  -4   6      566.99      552.36     12.65 o 
   4  -4   6        0.81        0.24      1.91 o 
   5  -4   6        0.73        1.84      2.24 o 
   6  -4   6      179.25      177.28      8.88 o 
   7  -4   6       22.94       19.09      4.16 o 
   8  -4   6       34.97       31.37      9.34 o 
   9  -4   6       53.02       65.05     16.01 o 
  -9  -3   6       62.77       75.47     14.36 o 
  -8  -3   6       35.47       34.83      9.47 o 
  -7  -3   6      120.94      136.41     14.63 o 
  -6  -3   6      596.38      578.21     17.78 o 
  -5  -3   6       30.66       32.95      5.14 o 
  -4  -3   6        4.53        3.61      2.52 o 
  -3  -3   6      708.49      691.86     13.80 o 
  -2  -3   6       18.56       10.71      2.28 o 
  -1  -3   6        5.08        9.66      2.99 o 
   0  -3   6      973.50      912.39     15.00 o 
   1  -3   6      168.00      156.74      6.15 o 
   2  -3   6       80.33      105.05      7.92 o 
   3  -3   6      632.54      645.73     13.81 o 
   4  -3   6      370.02      397.89     11.29 o 
   5  -3   6       73.09       72.68      5.88 o 
   6  -3   6       15.53       14.73      4.64 o 
   7  -3   6       17.07       24.99      5.83 o 
   8  -3   6        2.23        6.42      4.28 o 
  -9  -2   6      109.42      104.15     15.57 o 
  -8  -2   6       39.39       49.77     11.35 o 
  -7  -2   6       16.15       10.51      5.98 o 
  -6  -2   6      414.99      443.87     14.94 o 
  -5  -2   6      411.12      412.62     13.80 o 
  -4  -2   6        0.54        1.46      1.73 o 
  -3  -2   6       29.54       30.28      4.72 o 
  -2  -2   6      253.36      231.95      7.99 o 
  -1  -2   6        2.31        1.71      1.49 o 
   0  -2   6      644.86      660.07     15.56 o 
   1  -2   6     1677.05     1706.79     22.87 o 
   2  -2   6      119.41      117.80      5.93 o 
   3  -2   6      262.16      241.85      8.29 o 
   4  -2   6       96.05      112.43      6.52 o 
   5  -2   6        9.18        6.82      4.28 o 
   6  -2   6       87.69       75.76      8.84 o 
   7  -2   6       38.16       43.90      7.46 o 
   8  -2   6       15.44       12.42      5.26 o 
 -10  -1   6        0.15        8.93      7.92 o 
  -9  -1   6       25.23       23.12      9.36 o 
  -8  -1   6      226.59      208.21     20.03 o 
  -7  -1   6       22.51       25.35      8.01 o 
  -6  -1   6      110.24      127.99     14.56 o 
  -5  -1   6      396.48      423.77     21.99 o 
  -4  -1   6        7.39        6.63      3.81 o 
  -3  -1   6      109.70      114.98      5.92 o 
  -2  -1   6      863.18      862.76     14.59 o 
  -1  -1   6      192.65      200.88      6.76 o 
   0  -1   6      196.61      217.31      7.21 o 
   1  -1   6      218.70      191.20      7.07 o 
   2  -1   6       54.26       45.19      4.18 o 
   3  -1   6        6.81        3.86      2.90 o 
   4  -1   6      167.39      165.39     10.66 o 
   5  -1   6      296.26      320.97     14.64 o 
   6  -1   6       28.50       33.35      7.06 o 
   7  -1   6       35.60       38.77      7.30 o 
  -9   0   6        5.87        9.65      7.90 o 
  -8   0   6      288.36      285.73     23.24 o 
  -7   0   6      134.89      155.68     17.09 o 
  -6   0   6       96.34       96.28     13.37 o 
  -5   0   6       54.07       35.78      8.25 o 
  -4   0   6      305.13      288.43     10.73 o 
  -3   0   6        1.32        0.38      2.89 o 
  -2   0   6     1050.40     1075.95     17.00 o 
  -1   0   6     1910.73     1929.77     24.88 o 
   0   0   6       25.53       27.14      3.35 o 
   1   0   6       31.54       38.36      4.39 o 
   2   0   6       64.17       72.12     14.01 o 
   3   0   6        1.95        0.41      2.89 o 
   4   0   6       20.66       14.10      5.96 o 
   5   0   6      153.70      166.14     20.94 o 
   6   0   6      151.67      161.55     12.86 o 
   7   0   6       11.97       11.63      7.74 o 
  -9   1   6       17.37        7.22      7.33 o 
  -8   1   6        6.40       19.63      8.86 o 
  -7   1   6       13.73       11.65      6.71 o 
  -6   1   6       22.19       12.04      6.29 o 
  -5   1   6      127.15      136.05     17.75 o 
  -4   1   6      491.92      493.46     20.38 o 
  -3   1   6     1054.52     1108.06     23.28 o 
  -2   1   6      174.49      176.23      8.80 o 
  -1   1   6        4.74        5.17      3.08 o 
   0   1   6       71.37       86.45      7.19 o 
   1   1   6        7.62        9.72      5.81 o 
   2   1   6        5.49        6.29      4.57 o 
   3   1   6      377.97      426.59     16.58 o 
   4   1   6      104.39      126.33     22.22 o 
   5   1   6       27.78       27.08      6.25 o 
   6   1   6       77.47       77.14      9.99 o 
  -9   2   6       15.54       18.88     10.03 o 
  -8   2   6       23.89       36.10     10.90 o 
  -7   2   6      589.04      598.22     30.98 o 
  -6   2   6      148.69      168.19     10.89 o 
  -5   2   6       25.95       18.98      4.86 o 
  -4   2   6       99.52       84.93      7.59 o 
  -3   2   6       23.60       11.51      3.61 o 
  -2   2   6       37.91       33.74      5.31 o 
  -1   2   6      709.99      676.00     27.01 o 
   0   2   6      518.77      486.13     39.61 o 
   1   2   6      169.24      157.61     10.32 o 
   2   2   6      180.67      191.42     11.80 o 
   3   2   6       20.26       23.90      5.90 o 
   4   2   6        0.77       -0.49      3.84 o 
   5   2   6        8.49        9.52      4.82 o 
  -8   3   6       58.55       81.61     15.38 o 
  -7   3   6       13.04        0.58      6.36 o 
  -6   3   6      102.19      120.51     12.64 o 
  -5   3   6        6.88        3.23      5.85 o 
  -4   3   6       62.44       48.73      7.83 o 
  -3   3   6      348.51      342.25     19.89 o 
  -2   3   6      454.74      407.74     21.78 o 
  -1   3   6        1.53        1.27      4.73 o 
   0   3   6      313.87      345.98     21.02 o 
   1   3   6      183.33      196.07     17.66 o 
   2   3   6       20.08        9.19      4.40 o 
   3   3   6       55.59       33.05     13.16 o 
   4   3   6       80.05       76.90     17.18 o 
  -7   4   6        2.50        7.04      5.53 o 
  -6   4   6       57.04       63.41      8.81 o 
  -5   4   6       15.75        7.79      4.59 o 
  -4   4   6        0.71       -1.70      4.83 o 
  -3   4   6       53.49       57.85     10.90 o 
  -2   4   6      153.15      162.62     16.17 o 
  -1   4   6       71.39       79.72     13.11 o 
   0   4   6       28.71       23.59      8.25 o 
   1   4   6      127.96      176.77     18.34 o 
   2   4   6       54.80       44.66     10.93 o 
  -5   5   6      195.78      144.35     16.73 o 
  -4   5   6      138.38      109.40     15.04 o 
  -3   5   6       15.16       17.73      7.89 o 
  -2   5   6       96.64      115.07     15.40 o 
  -1   5   6       24.64       36.28     10.04 o 
   0   5   6        0.54        1.48      7.02 o 
   0 -11   7       65.46       70.42      9.13 o 
   1 -11   7       93.54       91.03      8.16 o 
   2 -11   7       43.30       38.21      6.00 o 
   3 -11   7       53.24       56.86      8.67 o 
  -3 -10   7       19.37       20.34      9.08 o 
  -2 -10   7       69.54      104.60     15.96 o 
  -1 -10   7        4.87        4.71      9.28 o 
   0 -10   7       19.83       28.12      5.05 o 
   1 -10   7      155.39      177.14      9.95 o 
   2 -10   7      107.25      107.45     12.67 o 
   3 -10   7      139.01      122.42     15.38 o 
   4 -10   7       82.83       98.42     10.11 o 
   5 -10   7        4.02        2.84      4.97 o 
   6 -10   7        0.93       -2.70      3.99 o 
  -4  -9   7      102.97       56.63     13.32 o 
  -3  -9   7       12.01       31.51      8.14 o 
  -2  -9   7       82.52       96.36      9.89 o 
  -1  -9   7       33.41       29.95      6.24 o 
   0  -9   7        0.92        2.78      2.80 o 
   1  -9   7      223.20      215.39     10.14 o 
   2  -9   7      190.14      186.84     14.11 o 
   3  -9   7        5.69        3.21      4.62 o 
   4  -9   7       28.34       20.75      4.29 o 
   5  -9   7       39.16       36.08      5.30 o 
   6  -9   7        3.16        2.21      3.31 o 
   7  -9   7      143.98      142.84     12.46 o 
  -6  -8   7       49.63       70.74     14.70 o 
  -5  -8   7      140.32      123.56     16.99 o 
  -4  -8   7      135.49      120.24     10.61 o 
  -3  -8   7        0.39       -1.34      2.93 o 
  -2  -8   7       24.58       15.34      5.49 o 
  -1  -8   7       56.12       50.01      6.98 o 
   0  -8   7        0.81        0.63      2.39 o 
   1  -8   7       52.92       77.63     10.55 o 
   2  -8   7      152.84      174.06     20.13 o 
   3  -8   7      183.11      180.92      8.87 o 
   4  -8   7      208.59      212.34      9.67 o 
   5  -8   7      161.52      158.07     12.42 o 
   6  -8   7       84.74       84.93      8.53 o 
   7  -8   7        1.64        0.25      3.47 o 
  -7  -7   7      124.68      152.69     19.22 o 
  -6  -7   7       11.62       13.28      5.06 o 
  -5  -7   7        2.37        3.85      3.65 o 
  -4  -7   7      232.09      230.16     16.06 o 
  -3  -7   7      150.54      139.70     10.52 o 
  -2  -7   7        0.77        2.27      2.78 o 
  -1  -7   7      394.26      406.43     12.49 o 
   0  -7   7      258.55      259.34      9.93 o 
   1  -7   7        8.90        8.25      3.54 o 
   2  -7   7      213.76      214.12     11.88 o 
   3  -7   7      164.28      161.49      8.12 o 
   4  -7   7        3.20        5.30      3.60 o 
   5  -7   7       76.11       88.55      7.11 o 
   6  -7   7       65.66       74.53      6.99 o 
   7  -7   7       38.40       41.28      5.90 o 
   8  -7   7       33.54       26.56      5.64 o 
  -7  -6   7       25.89       17.50      5.69 o 
  -6  -6   7       68.94       74.35      8.80 o 
  -5  -6   7      112.87      117.11      9.93 o 
  -4  -6   7      246.02      257.39     21.47 o 
  -3  -6   7       63.71       64.83      7.32 o 
  -2  -6   7       25.71       26.88      5.07 o 
  -1  -6   7        2.93        5.21      2.26 o 
   0  -6   7        5.88        4.45      2.39 o 
   1  -6   7      584.19      572.14     17.67 o 
   2  -6   7      362.55      371.68     10.75 o 
   3  -6   7      104.23      100.58      6.43 o 
   4  -6   7      193.41      207.82      8.92 o 
   5  -6   7        2.29        5.15      2.73 o 
   6  -6   7        2.17        2.50      4.46 o 
   7  -6   7       93.84      102.87      8.07 o 
   8  -6   7       43.53       39.72      6.04 o 
  -8  -5   7        0.66       -4.43      4.38 o 
  -7  -5   7       51.56       44.11      8.07 o 
  -6  -5   7      357.21      337.10     19.07 o 
  -5  -5   7        0.91        1.67      2.89 o 
  -4  -5   7       59.01       56.81      6.85 o 
  -3  -5   7      198.30      173.85     10.39 o 
  -2  -5   7       37.84       35.64      8.31 o 
  -1  -5   7      324.38      296.34     18.27 o 
   0  -5   7     2538.51     2437.51     39.62 o 
   1  -5   7      508.66      495.45     11.81 o 
   2  -5   7        1.44        2.66      1.95 o 
   3  -5   7        3.58        6.60      2.57 o 
   4  -5   7       17.45        6.78      2.66 o 
   5  -5   7        0.81        0.55      2.36 o 
   6  -5   7      154.73      167.14      9.13 o 
   7  -5   7      198.70      204.50     10.54 o 
   8  -5   7       38.83       38.33      7.97 o 
  -8  -4   7       61.94       50.96     12.19 o 
  -7  -4   7        1.70       -0.27      3.56 o 
  -6  -4   7       93.98       90.59     19.48 o 
  -5  -4   7      242.25      213.96     11.25 o 
  -4  -4   7       72.51       67.10      7.10 o 
  -3  -4   7       53.39       57.76      4.99 o 
  -2  -4   7      573.74      602.74     13.82 o 
  -1  -4   7      254.25      233.85     20.19 o 
   0  -4   7       49.73       41.77      5.35 o 
   1  -4   7      313.69      303.16     10.82 o 
   2  -4   7      318.82      345.12     10.20 o 
   3  -4   7        1.86        0.32      1.88 o 
   4  -4   7      337.17      329.62     13.48 o 
   5  -4   7      214.51      215.58     12.74 o 
   6  -4   7        2.67       -3.02      2.37 o 
   7  -4   7       33.01       33.15      6.78 o 
   8  -4   7       58.97       56.57      8.80 o 
  -9  -3   7        0.79        2.11      6.75 o 
  -8  -3   7      144.37      164.33     18.45 o 
  -7  -3   7      114.81       95.29     14.11 o 
  -6  -3   7       38.69       43.38      6.82 o 
  -5  -3   7      359.06      360.06     25.97 o 
  -4  -3   7      112.41      110.36     15.07 o 
  -3  -3   7        3.65       -1.46      1.42 o 
  -2  -3   7       38.09       45.85      5.58 o 
  -1  -3   7      159.87      142.09     12.58 o 
   0  -3   7      153.84      144.42      6.98 o 
   1  -3   7      280.89      276.50      8.86 o 
   2  -3   7      743.97      768.77     15.62 o 
   3  -3   7      185.75      209.85      8.56 o 
   4  -3   7       10.28       16.54      4.16 o 
   5  -3   7       91.30       86.24     14.38 o 
   6  -3   7        1.63        5.18      5.49 o 
   7  -3   7        1.07       -0.43      3.84 o 
  -9  -2   7        0.53       -2.91      5.89 o 
  -8  -2   7       38.66       26.99      9.26 o 
  -7  -2   7      120.51      144.28     16.80 o 
  -6  -2   7      160.09      152.23     15.87 o 
  -5  -2   7      235.01      228.46     18.10 o 
  -4  -2   7      345.71      357.53     13.03 o 
  -3  -2   7        3.09       -0.64      2.80 o 
  -2  -2   7       30.58       29.00     10.73 o 
  -1  -2   7      303.75      306.76      8.98 o 
   0  -2   7      106.76      103.26      5.79 o 
   1  -2   7      265.29      252.30      8.60 o 
   2  -2   7      744.85      711.97     15.13 o 
   3  -2   7       85.02       90.17      6.15 o 
   4  -2   7       16.35       17.00      4.68 o 
   5  -2   7       49.88       61.56      8.37 o 
   6  -2   7       18.05       19.55     12.06 o 
   7  -2   7       12.68       14.87      5.96 o 
  -9  -1   7        0.27       -6.84      4.56 o 
  -8  -1   7       20.55       18.08      8.42 o 
  -7  -1   7      419.58      481.86     27.57 o 
  -6  -1   7       64.14       71.80     12.51 o 
  -5  -1   7        0.56        5.00      4.83 o 
  -4  -1   7      212.42      230.66     16.33 o 
  -3  -1   7      153.72      144.32      8.21 o 
  -2  -1   7        9.23       10.98      2.74 o 
  -1  -1   7      377.25      376.80     10.17 o 
   0  -1   7      539.70      545.26     12.65 o 
   1  -1   7        2.37       -0.02      1.95 o 
   2  -1   7       51.30       48.41      6.32 o 
   3  -1   7      258.59      278.88     13.17 o 
   4  -1   7        8.38        7.78      3.93 o 
   5  -1   7       82.71       84.04      9.60 o 
   6  -1   7       78.06       90.77     10.64 o 
  -9   0   7       65.13       66.97     14.64 o 
  -8   0   7        0.36        1.57      6.03 o 
  -7   0   7       48.01       54.51     12.11 o 
  -6   0   7      402.77      472.14     26.30 o 
  -5   0   7        9.90        8.19      5.32 o 
  -4   0   7       64.26       73.04     11.11 o 
  -3   0   7      438.81      430.18     14.17 o 
  -2   0   7        1.35       -2.47      2.27 o 
  -1   0   7       67.31       61.63      5.11 o 
   0   0   7      353.45      364.67     10.56 o 
   1   0   7       41.72       36.29      7.77 o 
   2   0   7       51.97       66.83      8.74 o 
   3   0   7       77.47       67.28      8.28 o 
   4   0   7       28.58       26.42      6.10 o 
   5   0   7       33.77       26.40      6.20 o 
   6   0   7       55.50       60.71      9.38 o 
  -8   1   7       44.27       65.40     13.97 o 
  -7   1   7        6.99       10.06      6.97 o 
  -6   1   7       46.79       38.62      9.98 o 
  -5   1   7       52.36       47.99     10.55 o 
  -4   1   7        0.80       -1.61      2.76 o 
  -3   1   7      325.96      359.07     13.51 o 
  -2   1   7      724.99      755.37     19.87 o 
  -1   1   7       33.37       38.38      8.49 o 
   0   1   7       96.47      119.38      9.04 o 
   1   1   7       85.65       88.22      8.56 o 
   2   1   7       35.24       14.10      4.89 o 
   3   1   7       31.11       38.38      9.90 o 
   4   1   7      139.21      133.06     11.89 o 
   5   1   7       31.70       21.28      6.58 o 
  -8   2   7       90.19      110.59     17.63 o 
  -7   2   7        0.28       -3.33      5.58 o 
  -6   2   7      156.76      182.29     18.42 o 
  -5   2   7      215.44      192.68     11.96 o 
  -4   2   7        3.27        3.39      3.48 o 
  -3   2   7       44.11       54.60      9.71 o 
  -2   2   7       58.62       96.30     12.51 o 
  -1   2   7       22.95       31.64      8.53 o 
   0   2   7       41.93       35.62      9.14 o 
   1   2   7      122.52      138.84     12.47 o 
   2   2   7      162.76      169.91     12.25 o 
   3   2   7       16.84       11.27      8.45 o 
   4   2   7        9.00        2.80      5.10 o 
  -7   3   7       93.14       98.85     16.49 o 
  -6   3   7        1.28       -2.94      6.21 o 
  -5   3   7       29.04       21.21     12.07 o 
  -4   3   7       54.05       44.46      9.80 o 
  -3   3   7        6.46        3.26      5.41 o 
  -2   3   7       95.20      115.16     14.62 o 
  -1   3   7      246.43      227.35     19.16 o 
   0   3   7       99.81       76.70     13.21 o 
   1   3   7      111.96      104.12     14.73 o 
   2   3   7       39.04       19.89      9.00 o 
  -5   4   7       59.96       50.81     11.32 o 
  -4   4   7        6.88       10.10      7.56 o 
  -3   4   7        1.75        2.35      5.67 o 
  -2   4   7       38.37       39.32     10.39 o 
  -1   4   7      135.70      155.44     17.80 o 
  -2 -10   8       20.85       14.19      9.70 o 
  -1 -10   8       29.34       22.50      6.58 o 
   0 -10   8        9.81       12.34      4.77 o 
   1 -10   8        5.15        7.83      3.97 o 
   2 -10   8       25.32       26.51      9.98 o 
   3 -10   8       96.25       78.27     12.13 o 
   4 -10   8       72.36       74.95      9.60 o 
   5 -10   8       27.83       25.01      6.66 o 
  -4  -9   8      121.66      130.07     12.04 o 
  -3  -9   8       61.69       62.49      8.91 o 
  -2  -9   8        2.56       -1.19      7.11 o 
  -1  -9   8        0.48        2.70      3.05 o 
   0  -9   8       38.73       43.98      6.15 o 
   1  -9   8       18.14       23.89      6.21 o 
   2  -9   8      233.30      245.83     14.28 o 
   3  -9   8      373.77      372.48     16.88 o 
   4  -9   8       25.19       21.14      5.78 o 
   5  -9   8       11.15        3.28      3.41 o 
   6  -9   8        2.61       -0.11      3.63 o 
  -5  -8   8       36.96       40.69      7.74 o 
  -4  -8   8       50.30       54.30     12.41 o 
  -3  -8   8      139.80      165.09     12.29 o 
  -2  -8   8       11.98       10.40      3.62 o 
  -1  -8   8        6.96        8.06      3.64 o 
   0  -8   8       40.91       52.65      6.13 o 
   1  -8   8      144.76      160.27     11.53 o 
   2  -8   8       34.80       44.54      7.41 o 
   3  -8   8      152.81      162.16     14.29 o 
   4  -8   8      236.07      223.07     10.36 o 
   5  -8   8        9.14        9.07      5.53 o 
   6  -8   8       27.01       19.10      4.67 o 
  -6  -7   8       81.56       81.49     19.30 o 
  -5  -7   8      121.05      108.88     10.61 o 
  -4  -7   8       12.32        1.94      3.29 o 
  -3  -7   8       29.65       12.55      4.64 o 
  -2  -7   8      153.83      136.34     12.63 o 
  -1  -7   8        1.05        2.63      2.42 o 
   0  -7   8      377.41      372.15     28.38 o 
   1  -7   8      506.55      531.57     18.78 o 
   2  -7   8       13.49        9.20      4.07 o 
   3  -7   8       82.12       88.65      6.80 o 
   4  -7   8       30.20       36.44      5.15 o 
   5  -7   8        0.46       -1.88      2.74 o 
   6  -7   8       57.29       50.46      6.34 o 
   7  -7   8       42.50       37.17      5.90 o 
  -7  -6   8        0.61       -3.21      3.96 o 
  -6  -6   8        1.60       -0.76      3.51 o 
  -5  -6   8       32.43       44.16     18.13 o 
  -4  -6   8      160.14      158.97     11.26 o 
  -3  -6   8      313.50      308.04     11.21 o 
  -2  -6   8      727.07      748.00     21.19 o 
  -1  -6   8      378.94      378.35     12.22 o 
   0  -6   8       40.97       44.10      6.54 o 
   1  -6   8       10.85        2.47      4.19 o 
   2  -6   8        6.40        5.48      3.69 o 
   3  -6   8        2.99       -0.37      2.24 o 
   4  -6   8      221.10      237.43      9.93 o 
   5  -6   8      313.76      316.48     11.91 o 
   6  -6   8       45.88       57.34      6.58 o 
   7  -6   8       38.63       36.63      5.81 o 
  -7  -5   8       14.94       13.16      5.09 o 
  -6  -5   8        0.87       -1.23      3.32 o 
  -5  -5   8      545.75      565.87     26.87 o 
  -4  -5   8      405.21      368.92     12.07 o 
  -3  -5   8        3.29        3.63      2.38 o 
  -2  -5   8       88.95       98.74      6.86 o 
  -1  -5   8        1.07        2.86      2.90 o 
   0  -5   8       12.34        5.77      5.81 o 
   1  -5   8      427.60      440.07     15.98 o 
   2  -5   8      392.35      363.02     14.66 o 
   3  -5   8      192.43      205.19     10.36 o 
   4  -5   8       70.52       67.04      8.01 o 
   5  -5   8        1.56        5.40      3.10 o 
   6  -5   8       17.31       25.51      5.61 o 
   7  -5   8       23.35       17.98     10.13 o 
  -8  -4   8        0.30       -3.43      6.09 o 
  -7  -4   8       73.33       54.50     12.33 o 
  -6  -4   8      149.42       94.57     14.00 o 
  -5  -4   8       74.87       52.56      5.52 o 
  -4  -4   8      199.41      212.92      9.32 o 
  -3  -4   8       75.92       88.21      8.19 o 
  -2  -4   8        9.64        4.46      2.99 o 
  -1  -4   8      158.59      170.40     14.59 o 
   0  -4   8      351.85      393.60     14.78 o 
   1  -4   8      151.27      150.56      7.44 o 
   2  -4   8      208.41      202.75      8.66 o 
   3  -4   8       67.74       76.65      6.22 o 
   4  -4   8        7.44        6.86      3.13 o 
   5  -4   8        9.80        9.04      4.83 o 
   6  -4   8       32.06       36.16      6.82 o 
   7  -4   8       52.69       70.51     10.01 o 
  -8  -3   8       21.28       29.62     10.00 o 
  -7  -3   8      592.42      591.44     31.53 o 
  -6  -3   8      148.50      129.61     15.92 o 
  -5  -3   8        0.39        4.43      4.96 o 
  -4  -3   8       93.00       95.19      9.91 o 
  -3  -3   8       20.70       14.24      4.83 o 
  -2  -3   8       19.43       23.24      4.68 o 
  -1  -3   8      329.39      310.57     12.72 o 
   0  -3   8      412.16      381.99     10.91 o 
   1  -3   8      196.13      188.52     10.05 o 
   2  -3   8      214.32      221.72      8.85 o 
   3  -3   8      205.05      232.45      9.41 o 
   4  -3   8       19.29       21.82      5.39 o 
   5  -3   8        6.18       -1.93      3.52 o 
   6  -3   8       31.60       31.31      7.07 o 
  -8  -2   8       17.84       18.25      8.53 o 
  -7  -2   8       23.86        1.45      6.36 o 
  -6  -2   8       98.02       77.24     13.34 o 
  -5  -2   8       36.54       26.46      7.79 o 
  -4  -2   8        0.50       -0.54      4.24 o 
  -3  -2   8      612.46      560.28     17.32 o 
  -2  -2   8      361.93      351.57     13.49 o 
  -1  -2   8        0.84       -1.76      1.78 o 
   0  -2   8      171.59      180.78      7.85 o 
   1  -2   8      392.52      410.27     12.72 o 
   2  -2   8       31.17       42.39      6.44 o 
   3  -2   8       37.45       39.57      6.42 o 
   4  -2   8      149.29      158.09     15.39 o 
   5  -2   8        3.91        7.02      4.75 o 
   6  -2   8        9.12        1.24      4.58 o 
  -8  -1   8        2.01       -5.63      5.67 o 
  -7  -1   8       17.09       12.75      8.32 o 
  -6  -1   8      201.87      190.73     18.62 o 
  -5  -1   8      321.92      302.77     20.80 o 
  -4  -1   8      237.56      232.50     17.35 o 
  -3  -1   8       37.62       39.08      8.91 o 
  -2  -1   8       60.77       66.51      6.82 o 
  -1  -1   8       41.36       49.72      6.24 o 
   0  -1   8        4.69        8.09      4.50 o 
   1  -1   8       96.89       93.53      8.62 o 
   2  -1   8       53.81       41.68      6.77 o 
   3  -1   8       21.12       15.00     10.27 o 
   4  -1   8       80.48       80.78     16.00 o 
   5  -1   8       92.27       89.68     10.65 o 
  -8   0   8       67.31       66.14     14.66 o 
  -7   0   8        5.59        1.59      6.43 o 
  -6   0   8       92.39      114.45     15.74 o 
  -5   0   8      438.79      472.78     26.07 o 
  -4   0   8       54.92       41.50      9.81 o 
  -3   0   8       36.15       36.84      8.67 o 
  -2   0   8      122.71      148.47      9.89 o 
  -1   0   8        1.97       11.37      5.94 o 
   0   0   8        0.55       -2.51      2.91 o 
   1   0   8       75.25       73.31      8.46 o 
   2   0   8      115.98      141.31     11.12 o 
   3   0   8       43.90       35.12      7.03 o 
   4   0   8      110.16      109.99     16.68 o 
  -7   1   8      158.82      155.54     19.47 o 
  -6   1   8        4.43       -0.16      6.34 o 
  -5   1   8       60.89       76.69     13.47 o 
  -4   1   8      202.05      187.97     17.47 o 
  -3   1   8       16.42        9.42      4.54 o 
  -2   1   8       17.68       24.75      7.97 o 
  -1   1   8      292.66      268.55     19.01 o 
   0   1   8        3.95       10.17      6.63 o 
   1   1   8       40.33       43.02      7.42 o 
   2   1   8      170.74      189.28     17.23 o 
   3   1   8       15.62       11.66      6.11 o 
  -6   2   8       24.39       39.95     11.77 o 
  -5   2   8        4.22        2.13      6.35 o 
  -4   2   8       41.96       40.99      9.79 o 
  -3   2   8       53.48       59.79     11.37 o 
  -2   2   8        8.44       11.89      7.14 o 
  -1   2   8      111.98      120.42     15.51 o 
   0   2   8      239.65      234.53     19.66 o 
   1   2   8       24.20       18.25      8.73 o 
  -4   3   8       13.65       12.21      7.68 o 
  -3   3   8      122.78      162.45     17.93 o 
  -2   3   8       44.26       71.01     13.27 o 
  -1 -10   9       20.28       19.15      5.24 o 
   0 -10   9      100.53      123.75      9.80 o 
   1 -10   9       26.90       31.19     11.72 o 
   2 -10   9       11.49       15.03      5.83 o 
   3 -10   9       41.98       41.65      7.95 o 
  -3  -9   9       38.20       45.34      6.46 o 
  -2  -9   9      133.94      142.89     10.02 o 
  -1  -9   9        5.74       14.94      4.31 o 
   0  -9   9        9.36        5.78      3.77 o 
   1  -9   9       49.65       53.70     11.37 o 
   2  -9   9       95.95      115.78     12.52 o 
   3  -9   9       71.76       55.58      8.72 o 
   4  -9   9       80.37       81.00      9.91 o 
   5  -9   9       46.19       42.81      7.77 o 
  -4  -8   9       31.81       22.45      5.93 o 
  -3  -8   9       55.92       38.77      7.84 o 
  -2  -8   9       31.54       27.18      5.07 o 
  -1  -8   9       62.80       62.86      7.05 o 
   0  -8   9       49.96       42.47      7.58 o 
   1  -8   9       10.58       13.41      5.07 o 
   2  -8   9       94.11      105.66     15.26 o 
   3  -8   9       50.76       59.11     18.53 o 
   4  -8   9       30.75       46.63     10.28 o 
   5  -8   9       89.52       77.33      9.44 o 
  -5  -7   9      101.65      104.27     10.85 o 
  -4  -7   9      267.51      248.59     11.80 o 
  -3  -7   9       29.94       23.54      6.52 o 
  -2  -7   9       85.62       92.05      8.53 o 
  -1  -7   9       44.17       48.72     19.57 o 
   0  -7   9       21.23       13.03      4.93 o 
   1  -7   9       24.56       26.19     11.64 o 
   2  -7   9      155.36      167.64     14.82 o 
   3  -7   9      115.76      101.47      9.94 o 
   4  -7   9       88.63       80.76      9.39 o 
   5  -7   9       63.70       71.18      7.14 o 
   6  -7   9       22.15       27.25      5.31 o 
  -6  -6   9       41.48       44.70      7.81 o 
  -5  -6   9        0.35       -1.82      2.40 o 
  -4  -6   9       83.30       91.33      9.02 o 
  -3  -6   9      311.81      360.60     17.62 o 
  -2  -6   9        5.09        6.51      4.45 o 
  -1  -6   9      119.15      125.80     10.57 o 
   0  -6   9      439.74      450.92     17.58 o 
   1  -6   9       13.04        3.38      7.54 o 
   2  -6   9        7.64        7.43      4.15 o 
   3  -6   9      161.92      157.43     14.40 o 
   4  -6   9        0.41       -2.06      2.50 o 
   5  -6   9       56.66       54.99      6.52 o 
   6  -6   9      130.10      141.79      9.69 o 
  -7  -5   9       30.85       39.43     12.09 o 
  -6  -5   9       85.32       74.39      8.30 o 
  -5  -5   9       19.66       16.13      4.05 o 
  -4  -5   9      141.52      132.99      8.46 o 
  -3  -5   9      204.84      217.89     12.89 o 
  -2  -5   9       55.00       57.38      7.64 o 
  -1  -5   9       19.50       13.19      5.70 o 
   0  -5   9       20.44       27.33      5.76 o 
   1  -5   9       36.47       36.45      9.51 o 
   2  -5   9       32.38       33.50      6.98 o 
   3  -5   9      112.57      123.51      8.01 o 
   4  -5   9      118.23      114.91      8.26 o 
   5  -5   9       29.49       27.07      4.89 o 
   6  -5   9       36.68       37.83      7.65 o 
  -7  -4   9        2.88       -1.87      6.71 o 
  -6  -4   9       11.89        0.78      5.89 o 
  -5  -4   9       42.25       42.18      5.43 o 
  -4  -4   9        3.30        0.00      3.08 o 
  -3  -4   9      234.28      251.75     12.84 o 
  -2  -4   9      313.67      314.17     14.06 o 
  -1  -4   9        2.12        4.46      3.38 o 
   0  -4   9      224.45      218.98     12.29 o 
   1  -4   9      244.29      242.71     12.33 o 
   2  -4   9       25.87       40.23      6.13 o 
   3  -4   9       91.34       99.55      9.38 o 
   4  -4   9       33.06       38.02      7.31 o 
   5  -4   9        0.38        2.46      5.65 o 
  -7  -3   9       10.30        3.92      7.03 o 
  -6  -3   9      187.54      182.81     19.14 o 
  -5  -3   9      315.34      323.30     22.57 o 
  -4  -3   9       94.99       88.47     13.41 o 
  -3  -3   9       62.62       70.67      7.78 o 
  -2  -3   9       44.55       52.51      7.25 o 
  -1  -3   9        8.18       13.07      4.39 o 
   0  -3   9       61.73       76.46      8.12 o 
   1  -3   9      226.70      221.03      9.49 o 
   2  -3   9       59.07       58.06      6.01 o 
   3  -3   9       11.24       12.41      4.79 o 
   4  -3   9        9.57        5.31      4.65 o 
   5  -3   9        5.99       15.85      7.12 o 
  -7  -2   9      156.61      152.19     19.06 o 
  -6  -2   9        0.62       -6.57      4.38 o 
  -5  -2   9      116.49      134.66     16.58 o 
  -4  -2   9       34.39       32.92      9.15 o 
  -3  -2   9       16.73        5.56      5.17 o 
  -2  -2   9      167.95      183.56     23.96 o 
  -1  -2   9      180.05      168.47     15.66 o 
   0  -2   9       19.49       16.07      3.83 o 
   1  -2   9       62.49       75.26      8.26 o 
   2  -2   9      103.04      103.02      9.69 o 
   3  -2   9       51.66       42.49     14.24 o 
   4  -2   9       55.33       49.77     14.03 o 
  -7  -1   9        9.55       11.75      8.94 o 
  -6  -1   9       11.78        0.57      6.90 o 
  -5  -1   9      101.96      128.47     16.19 o 
  -4  -1   9      289.94      298.13     21.07 o 
  -3  -1   9      104.72      112.39     14.45 o 
  -2  -1   9       22.76       30.01      7.93 o 
  -1  -1   9       38.55       45.77      6.69 o 
   0  -1   9        0.50        3.71      3.83 o 
   1  -1   9       10.15        8.06      4.61 o 
   2  -1   9      116.42      125.66     11.25 o 
   3  -1   9       89.70      102.11     10.85 o 
  -6   0   9       89.46      106.84     16.61 o 
  -5   0   9       26.59       28.11      9.87 o 
  -4   0   9      160.69      159.29     17.00 o 
  -3   0   9       86.01      115.89     14.44 o 
  -1   0   9        3.52       -2.53      5.63 o 
   0   0   9      133.46      139.29     15.75 o 
   1   0   9       61.61       73.54      9.27 o 
   2   0   9       51.95       50.09      9.00 o 
  -5   1   9       22.23       27.50     10.13 o 
  -2   1   9       73.01       75.30     13.31 o 
  -1   1   9      134.29      150.43     16.41 o 
   0   1   9       67.26       48.29     11.70 o 
  -2  -9  10       19.92       14.08      4.94 o 
  -1  -9  10      258.52      267.21     20.39 o 
   0  -9  10      109.99       90.66     11.13 o 
   1  -9  10        8.85       17.19      6.12 o 
   2  -9  10       33.07       24.38      6.75 o 
   3  -9  10       26.22       34.15      7.47 o 
  -3  -8  10      104.82       96.01      8.73 o 
  -2  -8  10       57.70       60.23      7.38 o 
  -1  -8  10       45.32       54.76      9.06 o 
   0  -8  10       36.15       30.76     13.27 o 
   1  -8  10        2.65       -4.30      3.30 o 
   2  -8  10       21.72       30.44     11.25 o 
   3  -8  10       65.69       56.18      8.58 o 
   4  -8  10       27.95       14.07      5.79 o 
  -4  -7  10       47.45       45.23      6.26 o 
  -3  -7  10      232.80      226.78     11.88 o 
  -2  -7  10       88.80       95.31     10.53 o 
  -1  -7  10       14.80       16.08      5.58 o 
   0  -7  10        5.53        4.86      4.12 o 
   1  -7  10       23.25       32.45      6.58 o 
   2  -7  10       16.11       10.93      7.40 o 
   3  -7  10       20.13       13.73      5.43 o 
   4  -7  10      138.23      149.20     18.61 o 
  -5  -6  10       84.49       81.64      8.00 o 
  -4  -6  10       38.39       32.26      5.86 o 
  -3  -6  10       64.76       77.90      9.51 o 
  -2  -6  10      105.72      109.34     10.76 o 
  -1  -6  10       15.09        9.75      4.62 o 
   0  -6  10       20.31       29.73      6.32 o 
   1  -6  10       18.58       24.04      5.98 o 
   2  -6  10        8.99       -0.37      3.70 o 
   3  -6  10       49.68       35.31      7.03 o 
   4  -6  10       58.81       49.88      8.16 o 
  -5  -5  10       85.59       99.67     10.45 o 
  -4  -5  10       32.17       37.52      7.09 o 
  -3  -5  10       69.61       75.06     12.66 o 
  -2  -5  10      114.91       95.69      9.75 o 
  -1  -5  10       47.04       49.51     17.56 o 
   0  -5  10        0.92        2.29      3.75 o 
   1  -5  10       55.31       55.88      7.98 o 
   2  -5  10      121.72      107.70     26.80 o 
   3  -5  10        8.62        2.09      4.53 o 
   4  -5  10       51.34       45.21      7.98 o 
  -6  -4  10        5.59        4.55      6.78 o 
  -5  -4  10        2.01       -4.96      4.59 o 
  -4  -4  10       79.99       86.25     14.01 o 
  -3  -4  10        5.08        2.29      3.80 o 
  -2  -4  10       50.80       63.95      8.35 o 
  -1  -4  10      412.94      418.50     34.22 o 
   0  -4  10       94.56      106.04     18.72 o 
   1  -4  10       16.76       18.56      5.49 o 
   2  -4  10       77.93       70.18      8.81 o 
   3  -4  10       10.76       22.50      6.26 o 
   4  -4  10        1.54       -3.30      5.70 o 
  -6  -3  10        0.93       -2.22      5.88 o 
  -5  -3  10        1.93       -2.53      5.76 o 
  -4  -3  10       81.92       69.78     13.36 o 
  -3  -3  10      339.55      331.72     22.40 o 
  -2  -3  10      124.17      126.52     20.93 o 
  -1  -3  10       71.93       74.07      8.68 o 
   0  -3  10       71.70       74.22     13.73 o 
   1  -3  10        5.95        7.67      6.95 o 
   2  -3  10       20.97       16.19      5.38 o 
   3  -3  10       28.37       41.74      7.76 o 
  -5  -2  10       17.72       13.86      8.07 o 
  -4  -2  10      187.94      220.06     20.44 o 
  -3  -2  10       94.83      109.58     14.91 o 
  -2  -2  10        6.72        0.04      5.38 o 
  -1  -2  10        7.15        6.36      6.09 o 
   0  -2  10       52.77       59.83     11.90 o 
   1  -2  10        7.77        2.79      4.49 o 
   2  -2  10       41.98       32.89      6.96 o 
  -4  -1  10        0.43       -4.33      6.71 o 
  -3  -1  10       53.57       72.06     12.65 o 
   1  -1  10       82.69       87.99     10.39 o 
   0  -8  11       20.25       18.25      7.27 o 
  -2  -7  11       48.18       41.97      7.84 o 
  -1  -7  11       31.11       27.36     12.29 o 
   0  -7  11        7.85        4.21      4.76 o 
   1  -7  11        3.00        8.70      4.92 o 
   2  -7  11      101.98       98.47     20.01 o 
  -3  -6  11        4.94       11.99      5.59 o 
  -2  -6  11       20.07       25.79      6.88 o 
  -1  -6  11       64.33       73.44     16.90 o 
   0  -6  11       66.61       88.41     22.91 o 
   1  -6  11      117.73      119.13     11.59 o 
   2  -6  11       36.58       34.77      7.40 o 
  -3  -5  11      101.20      111.48     14.77 o 
  -2  -5  11       66.00       65.86     13.70 o 
  -1  -5  11      134.66      143.69     18.12 o 
   0  -5  11       93.59       89.34     10.29 o 
   1  -5  11        1.18        1.79      4.56 o 
  -3  -4  11      110.05      116.53     16.44 o 
  -2  -4  11       78.89      104.31     10.93 o 
  -1  -4  11       67.99       81.88     10.08 o 
   0  -4  11       28.62       26.42      6.61 o 
   1  -4  11       16.47        4.96      6.98 o 
  -2  -3  11       97.62       70.19     13.45 o 
  -1  -3  11        0.57        9.05      7.79 o 
                                                 
